# Supplementary material for: Oxidative stress constrains evolution of bacteriophage host-range diversity
Source: ISME J. 2026 Apr 14;20(1):wrag090. doi: 10.1093/ismejo/wrag090 (PMC13155118; doi:10.1093/ismejo/wrag090)
Supplement: Meynard_Doumenc_TableS1_wrag090 [file meynard_doumenc_tables1_wrag090.xlsx]

## Sheet: plan
Table S1: Infectivity profiles of all phage clones tested against clones of the three bacterial strains isolated at different time points
Time-Shift experiment
Phage infectivity scored as 1 = infectious (yellow cases) or 0 = non infectious (grey cases) as determined by lysis profiles
Sheets represent time-shift profiles from different chemostats in control conditions (n=2) or in the presence of H2O2 (n=2)

## Sheet: chemostat-ctl-1
				J4																								J7																					J10
				MG655								LF82								MEc1								MG1655								LF82					MEc1								MG1655
				MG-1	MG-2	MG-3	MG-4	MG-5	MG-6	MG-7	MG-8	LF-1	LF-2	LF-3	LF-4	LF-5	LF-6	LF-7	LF-8	MEC-1	MEC-2	MEC-3	MEC-4	MEC-5	MEC-6	MEC-7	MEC-8	MG-1	MG-2	MG-3	MG-4	MG-5	MG-6	MG-7	MG-8	LF-1	LF-2	LF-3	LF-4	LF-5	MEC-1	MEC-2	MEC-3	MEC-4	MEC-5	MEC-6	MEC-7	MEC-8	MG-1
	J4	Phages P10	MG-1	2	2	2	2	2	2	2	2	0	0	0	0	0	0	0	0	0	0	0	0	0	0	0	0	2	2	2	0	0	0	0	0	0	0	0	0	0	0	0	0	0	0	0	0	0
			MG-2	2	2	2	2	2	2	2	2	0	0	0	0	0	0	0	0	0	0	0	0	0	0	0	0	2	2	2	0	0	0	0	0	0	0	0	0	0	0	0	0	0	0	0	0	0
			MG-3	2	2	2	2	2	2	2	2	2	0	0	0	0	0	0	0	0	0	0	0	0	0	0	0	2	2	2	0	0	0	0	0	0	0	0	0	0	0	0	0	0	0	0	0	0
			MG-4	2	2	2	2	2	2	2	2	2	0	0	0	0	0	0	0	0	0	0	0	0	0	0	0	2	2	2	0	0	0	0	0	0	0	0	0	0	0	0	0	0	0	0	0	0
			MG-5	0	0	0	0	0	0	0	0	0	0	0	0	0	0	0	0	0	0	0	0	0	0	0	0	0	0	0	0	0	0	0	0	0	0	0	0	0	0	0	0	0	0	0	0	0
			MG-6	0	0	0	0	0	0	0	0	0	2	0	0	0	0	0	0	0	0	0	0	0	0	0	0	0	0	2	0	0	0	0	0	0	0	0	0	0	0	0	0	0	0	0	0	0
			MG-7	2	2	2	2	2	2	2	2	0	0	0	0	0	0	0	0	0	0	0	0	0	0	0	0	2	2	2	0	0	0	0	0	0	0	0	0	0	0	0	0	0	0	0	0	0
			MG-8	2	2	2	2	2	2	2	2	0	2	0	0	0	0	0	0	0	0	0	0	0	0	0	0	2	2	2	0	0	0	0	0	0	0	0	0	0	0	0	0	0	0	0	0	0
			LF-1	0	0	0	0	0	0	0	0	2	2	2	2	2	0	0	0	2	0	0	0	0	0	0	0	0	0	0	0	0	0	0	0	2	0	0	2	2	0	0	0	0	0	0	0	0
			LF-2	0	0	0	0	0	0	0	0	2	2	2	2	2	0	0	0	2	0	0	0	0	0	0	0	0	0	0	0	0	0	0	0	2	0	0	2	2	0	0	0	0	0	0	0	0
			LF-3	0	0	0	0	0	0	0	0	2	2	2	2	2	0	0	0	2	0	0	0	0	0	0	0	0	0	0	0	0	0	0	0	2	0	0	2	2	0	0	0	0	0	0	0	0
			LF-4	0	0	0	0	0	0	0	0	2	2	2	2	2	0	0	0	2	0	0	0	0	0	0	0	0	0	0	0	0	0	0	0	2	0	0	2	2	0	0	0	0	0	0	0	0
			LF-5	0	0	0	0	0	0	0	0	2	2	2	2	2	0	0	0	2	0	0	0	0	0	0	0	0	0	0	0	0	0	0	0	2	0	0	2	2	0	0	0	0	0	0	0	0
			LF-6	0	0	0	0	0	0	0	0	2	2	2	2	2	0	0	0	0	0	0	0	0	0	0	0	0	0	0	0	0	0	0	0	2	0	0	2	2	0	0	0	0	0	0	0	0
			LF-7	0	0	0	0	0	0	0	0	2	2	2	2	2	0	0	0	2	0	0	0	0	0	0	0	0	0	0	0	0	0	0	0	2	0	0	2	2	0	0	0	0	0	0	0	0
			LF-8	0	0	0	0	0	0	0	0	2	2	2	2	2	0	0	0	2	0	0	0	0	0	0	0	0	0	0	0	0	0	0	0	2	0	0	2	2	0	0	0	0	0	0	0	0
			MEC-1	2	0	0	0	0	0	0	0	2	2	2	2	2	0	0	0	2	0	0	0	0	0	0	0	0	0	0	0	0	0	0	0	2	0	0	2	2	0	0	0	0	0	0	0	0
			MEC-2	2	0	0	0	0	0	0	0	2	2	2	2	2	0	0	0	2	0	0	0	0	0	0	0	0	0	0	0	0	0	0	0	2	0	0	2	2	0	0	0	0	0	0	0	0
			MEC-3	2	0	0	0	0	0	0	0	2	2	2	2	2	0	0	0	2	0	0	0	0	0	0	0	0	0	0	0	0	0	0	0	2	0	0	2	2	0	0	0	0	0	0	0	0
			MEC-4	2	0	0	0	0	0	0	0	2	2	2	2	2	0	0	0	2	0	0	0	0	0	0	0	0	0	0	0	0	0	0	0	2	0	0	2	2	0	0	0	0	0	0	0	0
			MEC-5	0	0	0	0	0	0	0	0	2	2	2	2	2	0	0	0	2	0	0	0	0	0	0	0	0	0	0	0	0	0	0	0	2	0	0	2	2	0	0	0	0	0	0	0	0
			MEC-6	0	0	0	0	0	0	0	0	2	2	2	2	2	0	0	0	2	0	0	0	0	0	0	0	0	0	0	0	0	0	0	0	2	0	0	2	2	0	0	0	0	0	0	0	0
			MEC-7	2	0	0	0	0	0	0	0	2	2	2	2	2	0	0	0	0	0	0	0	0	0	0	0	0	0	0	0	0	0	0	0	0	0	0	2	2	0	0	0	0	0	0	0	0
			MEC-8	2	0	0	0	0	0	0	0	2	2	2	2	2	0	0	0	2	0	0	0	0	0	0	0	0	0	0	0	0	0	0	0	2	0	0	2	2	0	0	0	0	0	0	0	0
	J7	Phages P10	MG-1	2	2	2	2	2	2	2	2	2	2	2	2	2	0	0	0	2	0	0	0	0	0	0	0	2	2	2	0	0	2	2	2	2	0	2	2	2	0	0	0	0	0	0	0	2	2
			MG-2	2	2	2	2	2	2	2	2	2	2	2	2	2	0	0	0	0	0	0	0	0	0	0	0	2	2	2	2	0	2	2	2	2	0	0	2	2	0	0	0	0	0	0	0	2	2
			MG-3	2	2	2	2	2	2	2	2	0	2	2	2	2	0	0	0	0	0	0	0	0	0	0	0	2	2	2	2	0	2	2	2	2	0	0	2	2	0	0	0	0	0	0	0	0	2
			MG-4	2	2	2	2	2	2	2	2	0	2	2	2	2	0	0	0	0	0	0	0	0	0	0	0	2	2	2	2	0	2	2	2	2	0	0	2	2	0	0	0	0	0	0	0	0	2
			MG-5	2	2	2	2	2	2	2	2	0	2	0	0	2	0	0	0	0	0	0	0	0	0	0	0	2	2	2	0	0	2	0	2	0	0	0	0	0	0	0	0	0	0	0	0	0	0
			MG-6	2	2	2	2	2	2	2	2	2	2	2	2	2	0	0	0	2	0	0	0	0	0	2	0	2	2	2	2	0	2	2	2	2	0	0	2	2	0	0	0	0	0	0	0	0	2
			MG-7	2	2	2	2	2	2	2	2	2	2	2	2	2	0	0	0	2	0	0	0	0	0	0	0	2	2	2	2	0	2	2	2	2	0	0	2	2	0	0	0	0	0	0	0	2	2
			MG-8	2	2	2	2	2	2	2	2	2	2	0	2	2	0	0	0	0	0	0	0	0	0	0	0	2	2	2	0	0	0	2	2	0	0	0	0	2	0	0	0	0	0	0	0	2	0
			LF-1	0	0	0	0	0	0	0	0	2	2	2	2	2	0	0	0	0	0	0	0	0	0	0	0	0	0	0	0	0	0	0	0	2	0	0	2	2	0	0	0	0	0	0	0	0	0
			LF-2	0	0	0	0	0	0	0	0	2	2	2	2	2	0	0	0	0	0	0	0	0	0	0	0	0	0	0	0	0	0	0	0	2	0	0	2	2	0	0	0	0	0	0	0	0	0
			LF-3	0	0	0	0	0	0	0	0	2	2	2	2	2	0	0	0	2	0	0	0	0	0	0	0	2	0	0	0	0	0	0	0	2	0	0	2	2	0	0	0	0	0	0	0	0	0
			LF-4	0	0	0	0	0	0	0	0	2	2	2	2	2	0	0	0	2	0	0	0	0	0	0	0	0	0	0	0	0	0	0	0	2	0	0	2	2	0	0	0	0	0	0	0	0	0
			LF-5	0	0	0	0	0	0	0	0	2	2	2	2	2	0	0	0	2	0	0	0	0	0	0	0	0	0	0	0	0	0	0	0	2	0	0	2	2	0	0	0	0	0	0	0	0	0
			LF-6	0	0	0	0	0	0	0	0	2	2	2	2	2	0	0	0	2	0	0	0	0	0	0	0	0	0	0	0	0	0	0	0	2	0	0	2	2	0	0	0	0	0	0	0	0	0
			LF-7	0	0	0	0	0	0	0	0	2	2	2	2	2	0	0	0	2	0	0	0	0	0	0	0	0	0	0	0	0	0	0	0	2	0	0	2	2	0	0	0	0	0	0	0	0	0
			LF-8	0	0	0	0	0	0	0	0	2	2	2	2	2	0	0	0	2	0	0	0	0	0	0	0	0	0	0	0	0	0	0	0	2	0	0	2	2	0	0	0	0	0	0	0	0	0
			MEC-1	0	0	0	0	0	0	0	0	0	2	2	2	2	0	0	0	2	2	2	2	2	2	2	2	0	2	0	0	2	0	0	0	2	0	0	2	2	0	0	0	2	2	2	2	2	0
			MEC-2	0	0	0	0	0	0	0	0	0	2	2	2	2	0	0	0	2	2	2	2	2	2	2	2	0	2	0	0	2	0	0	0	2	0	0	2	2	0	0	0	2	2	2	2	2	0
			MEC-3	0	0	0	0	0	0	0	0	0	2	2	2	2	0	0	0	2	2	2	2	2	2	2	2	0	2	0	0	2	0	0	0	2	0	0	2	2	0	0	0	2	2	2	2	0	0
			MEC-4	0	0	0	0	0	0	0	0	2	2	2	2	2	0	0	0	2	2	2	2	2	2	2	2	0	2	0	0	2	0	0	0	2	0	0	2	2	0	0	0	2	2	2	2	0	2
			MEC-5	0	0	0	0	0	0	0	0	2	2	2	2	2	0	0	0	2	2	2	2	2	2	2	2	0	2	0	0	2	0	0	0	2	0	0	2	2	0	0	0	2	2	2	2	2	0
			MEC-6	0	0	0	0	0	0	0	0	2	2	2	2	2	0	0	0	2	0	0	0	0	0	0	0	0	2	0	0	0	0	0	0	2	0	0	2	2	0	0	0	0	0	0	0	0	0
			MEC-7	0	0	0	0	0	0	0	0	2	2	2	2	2	0	0	0	2	0	0	0	0	0	0	0	0	2	0	0	0	0	0	0	2	0	0	2	2	0	0	0	0	0	0	0	2	0
			MEC-8	0	0	0	0	0	0	0	0	2	2	2	2	2	0	0	0	2	0	0	0	0	0	0	0	0	0	0	0	0	0	0	0	2	0	2	2	2	0	0	0	0	0	0	0	2	0
	J10	Phages P10	MG-1																									0	0	2	0	0	2	2	2	0	0	0	0	0	0	0	0	0	0	0	0	0	0
			MG-2																									0	0	0	0	0	0	0	0	0	0	0	0	0	0	0	0	0	0	0	0	0	0
			MG-3																									0	0	0	0	0	0	0	0	0	2	0	0	0	0	0	0	0	0	0	0	0	0
			MG-4																									0	0	0	2	0	0	0	0	2	0	0	2	2	0	2	0	0	2	0	0	2	0
			MG-5																									2	0	2	2	0	2	2	2	2	2	2	2	2	0	0	0	0	0	0	0	0	2
			MG-6																									0	0	0	0	0	0	0	0	2	0	2	2	2	0	0	0	0	0	0	0	2	0
			MG-7																									2	0	2	2	2	2	2	2	2	2	2	2	2	0	2	0	0	0	0	0	2	2
			MG-8																									2	2	2	2	0	2	2	2	2	2	2	2	2	0	0	0	0	0	0	0	0	2
			LF-1																									0	0	2	0	0	2	2	0	2	0	0	2	2	0	0	0	0	0	0	0	2	0
			LF-2																									0	0	0	0	0	0	0	0	2	0	0	2	2	0	2	0	0	0	0	0	2	0
			LF-3																									0	0	0	0	0	0	0	0	2	0	0	2	2	0	2	0	0	0	0	0	0	0
			LF-4																									0	0	0	0	0	0	0	0	2	0	0	2	2	0	0	0	0	0	0	0	2	0
			LF-5																									2	2	2	2	0	2	2	0	2	0	0	2	2	0	0	0	0	0	0	0	0	2
			LF-6																									0	0	0	0	0	0	0	0	0	0	0	0	0	0	0	0	0	0	0	0	0	0
			LF-7																									0	0	0	0	0	0	0	0	0	0	0	0	0	0	0	0	0	0	0	0	0	0
			LF-8																									0	0	0	0	0	0	0	0	2	0	0	2	2	0	2	0	0	0	0	0	2	0
			MEC-1																									2	0	0	0	2	0	0	0	0	0	0	0	0	0	0	0	2	2	2	2	2	0
			MEC-2																									2	0	2	0	2	0	0	2	2	0	0	2	2	0	0	0	2	2	2	2	2	0
			MEC-3																									0	0	0	0	2	0	0	0	2	0	0	2	2	0	0	0	2	2	2	2	2	0
			MEC-4																									0	0	0	0	0	0	0	0	0	0	0	0	0	0	0	0	0	0	0	0	0	0
			MEC-5																									0	0	0	0	2	0	0	0	2	0	0	2	2	0	0	0	2	2	2	2	2	0
			MEC-6																									0	0	0	0	2	0	0	0	2	0	0	2	2	0	0	0	2	2	2	2	2	0
			MEC-7																									0	0	0	0	0	0	0	0	2	0	0	2	2	0	0	0	0	0	0	0	2	0
			MEC-8																									2	2	2	2	0	2	2	2	0	0	0	0	0	0	2	0	2	0	2	0	0	2
[truncated: 22 more columns]

## Sheet: chemostat-h2o2-1
				J4																								J7
				MG1655								LF82								MEc1								MG1655								LF82								MEc1
				MG-1	MG-2	MG-3	MG-4	MG-5	MG-6	MG-7	MG-8	LF-1	LF-2	LF-3	LF-4	LF-5	LF-6	LF-7	LF-8	MEC-1	MEC-2	MEC-3	MEC-4	MEC-5	MEC-6	MEC-7	MEC-8	MG-1	MG-2	MG-3	MG-4	MG-5	MG-6	MG-7	MG-8	LF-1	LF-2	LF-3	LF-4	LF-5	LF-6	LF-7	LF-8	MEC-1	MEC-2	MEC-3	MEC-4	MEC-5	MEC-6
	J4	Phages P10	MG-1	1	1	1	1	1	1	1	1	0	0	0	0	0	0	0	0	0	0	0	0	0	0	0	0	1	1	1	1	1	1	1	1	0	0	0	0	0	0	0	0	0	0	0	0	0	0
			MG-2	1	1	1	1	1	1	1	1	0	0	0	0	0	0	0	0	0	0	0	0	0	0	0	0	1	1	1	1	1	1	1	1	0	0	0	0	0	0	0	0	0	0	0	0	0	0
			MG-3	1	1	1	1	1	1	1	1	0	0	0	0	0	0	0	0	0	0	0	0	0	0	0	0	1	1	1	1	1	1	1	0	0	0	0	0	0	0	0	0	0	0	0	0	0	0
			MG-4	1	1	1	1	1	1	1	1	0	0	0	0	0	0	0	0	0	0	0	0	0	0	0	0	1	1	1	1	1	1	1	0	0	0	0	0	0	0	0	0	0	0	0	0	0	0
			MG-5	1	0	1	1	0	1	0	1	0	0	0	0	0	1	0	0	0	0	0	0	0	0	0	0	0	0	0	0	0	0	0	0	0	0	0	0	0	0	0	0	0	0	0	0	0	0
			MG-6	1	1	1	1	1	1	1	1	1	0	0	0	0	0	0	0	0	0	1	0	0	1	0	0	1	1	1	1	1	1	1	1	0	0	0	0	0	0	0	0	0	0	0	0	0	0
			MG-7	1	1	1	1	1	1	1	1	1	0	1	1	0	1	1	1	0	0	0	0	0	0	0	0	1	1	1	1	1	1	1	1	1	1	1	1	1	0	1	1	0	0	0	0	0	0
			MG-8	1	1	1	1	1	1	1	1	0	0	0	0	0	0	0	0	0	0	0	0	0	0	0	0	1	1	1	1	1	1	1	1	0	0	0	0	0	0	0	0	0	0	0	0	0	0
			LF-1	0	0	0	0	0	0	0	0	1	1	1	1	1	1	1	1	0	0	1	0	1	1	0	1	0	0	0	0	0	0	0	0	1	1	1	1	1	0	1	1	0	0	0	0	0	0
			LF-2	0	0	0	0	0	0	0	0	1	1	1	1	1	1	1	1	0	0	1	0	1	1	0	1	0	0	0	0	0	0	0	0	1	1	1	1	1	0	1	1	0	0	0	0	0	0
			LF-3	0	0	0	0	0	0	0	0	1	1	1	1	1	1	1	1	0	0	1	0	1	1	0	1	0	0	0	0	0	0	0	0	1	1	1	1	1	0	1	1	0	0	0	0	0	0
			LF-4	0	0	0	0	0	0	0	0	1	1	1	1	1	1	1	1	0	0	1	0	1	1	0	1	0	0	0	0	0	0	0	0	1	1	1	1	1	0	1	1	0	0	0	0	0	0
			LF-5	0	0	0	0	0	0	0	0	1	1	1	1	1	1	1	1	0	0	1	0	1	1	0	1	0	0	0	0	0	0	0	0	1	1	1	1	1	0	1	1	0	0	0	0	0	0
			LF-6	0	0	0	0	0	0	0	0	1	1	1	1	1	1	1	1	0	0	1	0	1	1	0	1	0	0	0	0	0	0	0	0	1	1	1	1	1	0	1	1	0	0	0	0	0	0
			LF-7	0	0	0	0	0	0	0	0	1	1	1	1	1	1	1	1	0	0	1	0	1	1	0	1	0	0	0	0	0	0	0	0	1	1	1	1	1	0	1	1	0	0	0	0	0	0
			LF-8	0	0	0	0	0	0	0	0	1	1	1	1	1	1	1	1	0	0	1	0	1	1	0	1	0	0	0	0	0	0	0	0	1	1	1	1	1	0	1	1	0	0	0	0	0	0
			MEC-1	0	0	0	0	0	0	0	0	0	0	0	0	0	0	0	0	0	0	1	0	1	1	0	1	0	0	0	0	0	0	0	0	0	0	0	0	0	0	0	0	0	0	0	0	0	0
			MEC-2	0	0	0	0	0	0	0	0	0	0	0	0	0	0	0	0	0	0	1	0	1	1	0	1	0	0	0	0	0	0	0	0	0	0	0	0	0	0	0	0	0	0	0	0	0	0
			MEC-3	0	0	0	0	0	0	0	0	0	0	0	0	0	0	0	0	0	0	1	0	1	1	0	1	0	0	0	0	0	0	0	0	0	0	0	0	0	0	1	0	0	0	0	0	0	0
			MEC-4	0	0	0	0	0	0	0	0	0	0	0	0	0	0	0	0	0	0	1	0	1	1	0	1	0	0	0	0	0	0	0	0	0	0	0	0	0	0	1	0	0	0	0	0	0	0
			MEC-5	0	0	0	0	0	0	0	0	0	0	0	0	0	0	0	0	0	0	1	0	1	1	0	1	0	0	0	0	0	0	0	0	0	0	0	0	0	0	1	1	0	0	0	0	0	0
			MEC-6	0	0	0	0	0	0	0	0	0	0	0	0	0	0	0	0	0	0	1	0	1	1	0	1	0	0	0	0	0	0	0	0	0	0	0	0	0	0	0	0	0	0	0	0	0	0
			MEC-7	0	0	0	0	0	0	0	0	0	0	0	0	0	0	0	0	0	0	1	0	1	1	0	1	0	0	0	0	0	0	0	0	0	0	0	0	0	0	0	0	0	0	0	0	0	0
			MEC-8	0	0	0	0	0	0	0	0	0	0	0	0	0	0	0	0	0	0	1	0	1	1	0	1	0	0	0	0	0	0	0	0	0	0	1	0	0	0	0	0	0	0	0	0	0	0
	J7	Phages P10	MG-1	1	1	1	1	1	1	1	1	1	1	1	1	1	1	1	1	0	0	0	0	0	0	0	0	1	1	1	1	1	1	1	1	0	1	1	1	1	0	1	1	0	0	0	0	0	0
			MG-2	1	1	1	1	1	1	1	1	1	1	1	1	1	1	1	1	0	0	1	0	0	0	0	0	1	1	1	1	1	1	1	1	0	1	0	1	1	0	1	1	0	0	0	0	0	0
			MG-3	0	0	1	0	0	1	1	0	1	1	1	1	1	1	1	1	0	0	0	0	0	0	0	0	1	1	0	0	0	0	0	0	0	1	1	1	1	0	1	1	0	0	0	0	0	0
			MG-4	0	0	0	0	0	0	0	0	1	1	1	1	1	1	1	1	0	0	0	0	0	0	0	0	0	0	0	0	0	0	0	0	0	1	1	1	1	0	1	1	0	0	0	0	0	0
			MG-5	1	1	1	1	1	1	1	1	1	1	1	1	1	1	1	1	0	0	1	0	0	1	0	1	1	1	1	0	1	1	1	1	1	1	1	1	1	0	1	1	0	0	0	0	0	0
			MG-6	1	1	1	1	1	1	1	1	1	1	1	1	1	1	1	1	0	0	0	0	0	0	0	0	1	1	1	1	1	1	1	1	0	1	1	1	1	0	1	1	0	0	0	0	0	0
			MG-7	1	1	1	1	1	1	1	1	1	1	1	1	1	0	1	1	0	0	0	0	0	0	0	0	1	1	1	1	1	1	1	1	0	1	1	1	1	0	1	1	0	0	0	0	0	0
			MG-8	1	1	1	1	1	1	1	1	1	1	1	1	1	1	1	1	0	0	1	0	1	1	1	1	1	1	1	1	1	1	1	1	1	1	1	1	1	0	1	1	0	0	0	0	0	0
			LF-1	0	0	0	0	0	0	0	0	1	1	1	1	0	1	1	1	0	0	1	0	1	1	0	1	0	0	0	0	0	0	0	0	1	1	1	1	1	0	1	1	0	0	0	0	0	0
			LF-2	0	0	0	0	0	0	0	0	1	1	1	1	0	1	1	1	0	0	1	0	1	1	0	1	0	0	0	0	0	0	0	0	1	1	1	1	1	0	1	1	0	0	0	0	0	0
			LF-3	0	0	0	0	0	0	0	0	1	1	1	1	0	1	1	1	0	0	1	0	1	1	0	1	0	0	0	0	0	0	0	0	1	1	1	1	1	0	1	1	0	0	0	0	0	0
			LF-4	0	0	0	0	0	0	0	0	1	1	1	1	0	1	1	1	0	0	1	0	1	1	0	1	0	0	0	0	0	0	0	0	1	1	1	1	1	0	1	1	0	0	0	0	0	0
			LF-5	0	0	0	0	0	0	0	0	1	1	1	1	0	1	1	1	0	0	1	0	1	1	0	1	0	0	0	0	0	0	0	0	1	1	1	1	1	0	1	1	0	0	0	0	0	0
			LF-6	0	0	0	0	0	0	0	0	1	1	1	1	0	1	1	1	0	0	1	0	1	1	0	1	0	0	0	0	0	0	0	0	1	1	1	1	1	0	1	1	0	0	0	0	0	0
			LF-7	0	0	0	0	0	0	0	0	1	1	1	1	0	1	1	1	0	0	1	0	1	1	0	1	0	0	0	0	0	0	0	0	1	1	1	1	1	0	1	1	0	0	0	0	0	0
			LF-8	0	0	0	0	0	0	0	0	1	1	1	1	0	1	1	1	1	0	1	0	1	1	0	1	0	0	0	0	0	0	0	0	1	1	1	1	1	0	1	1	0	0	0	0	0	0
			MEC-1	0	0	0	0	0	0	0	0	1	0	0	0	0	1	0	1	1	0	1	1	1	1	1	1	0	0	0	0	0	0	0	0	0	1	0	0	1	0	1	0	0	0	0	0	0	0
			MEC-2	0	0	0	0	0	0	0	0	0	0	0	0	0	0	1	0	1	0	1	1	1	1	1	1	0	0	0	0	0	0	0	0	0	0	0	0	0	0	1	1	0	0	0	0	0	0
			MEC-3	0	0	0	0	0	0	0	0	1	0	1	0	0	0	0	0	0	0	1	0	1	1	0	1	0	0	0	0	0	0	0	0	0	0	1	1	0	0	1	1	0	0	0	0	0	0
			MEC-4	0	0	0	0	0	0	0	0	0	1	1	1	0	1	1	1	1	0	1	1	1	1	1	1	0	0	0	0	0	0	0	0	0	0	0	1	0	0	1	1	0	0	0	0	0	0
			MEC-5	0	0	0	0	0	0	0	0	1	1	1	0	1	1	1	1	1	0	1	1	1	1	1	1	0	0	0	0	0	0	0	0	0	1	0	1	1	0	1	1	0	0	0	0	0	0
			MEC-6	0	0	0	0	0	0	0	0	1	1	1	1	1	0	1	0	0	0	0	0	0	0	0	0	0	0	0	0	0	0	0	0	0	1	1	0	1	0	1	1	0	0	0	0	0	0
			MEC-7	0	0	0	0	0	0	0	0	1	1	0	0	1	0	0	0	1	0	1	1	1	1	1	1	0	0	0	0	0	0	0	0	0	0	0	0	1	0	1	1	0	0	0	0	0	0
			MEC-8	0	0	0	0	0	0	0	0	1	0	1	0	0	0	0	0	0	0	1	0	1	1	0	1	0	0	0	0	0	0	0	0	0	0	0	0	0	0	0	0	0	0	0	0	0	0
	J10	Phages P10	MG-1																									1	1	1	1	1	1	1	1	1	1	1	1	1	0	1	1	0	0	0	0	0	0
			MG-2																									1	1	1	1	1	1	1	1	0	0	1	1	1	0	1	1	0	0	0	0	0	0
			MG-3																									1	1	1	1	1	1	1	1	1	1	1	1	1	0	1	1	0	0	0	0	0	0
			MG-4																									1	1	1	1	1	1	1	1	0	0	1	1	1	0	1	1	0	0	0	0	0	0
			MG-5																									1	1	1	1	1	1	1	1	0	1	1	1	1	0	1	1	0	0	0	0	0	0
			MG-6																									1	1	1	1	1	1	1	1	0	0	1	1	1	0	1	1	0	0	0	0	0	0
			MG-7																									1	1	1	1	1	1	1	1	0	0	1	1	1	0	1	1	0	0	0	0	0	0
			MG-8																									1	1	1	1	1	1	1	1	0	0	1	1	1	0	1	1	0	0	0	0	0	0
			LF-1																									1	1	1	1	1	1	1	1	1	1	1	1	1	0	1	1	0	0	0	0	0	0
			LF-2																									0	0	0	0	0	0	0	0	0	1	1	1	1	0	1	1	0	0	0	0	0	0
			LF-3																									0	0	0	0	0	0	0	0	1	1	1	1	1	0	1	1	0	0	0	0	0	0
			LF-4																									0	0	0	0	0	0	0	0	1	1	1	1	1	0	1	1	0	0	0	0	0	0
			LF-5																									0	0	0	0	0	0	0	0	1	1	1	1	1	0	1	1	0	0	0	0	0	0
			LF-6																									0	0	0	0	0	0	0	0	1	1	1	1	1	0	1	1	0	0	0	0	0	0
			LF-7																									0	0	0	0	0	0	0	0	1	1	1	1	1	0	1	1	0	0	0	0	0	0
			LF-8																									0	0	0	0	0	0	0	0	1	1	1	1	1	0	1	1	0	0	0	0	0	0
			MEC-1																									0	0	0	0	0	0	0	0	0	0	0	1	0	0	1	1	0	0	0	0	0	0
			MEC-2																									0	0	0	0	0	0	0	0	0	1	0	1	1	0	1	0	0	0	0	0	0	0
			MEC-3																									0	0	0	0	0	0	0	0	0	0	1	0	0	0	1	0	0	0	0	0	0	0
			MEC-4																									0	0	0	0	0	0	0	0	0	0	1	1	0	0	1	1	0	0	0	0	0	0
			MEC-5																									0	0	0	0	0	0	0	0	0	1	0	0	0	0	1	0	0	0	0	0	0	0
			MEC-6																									0	0	0	0	0	0	0	0	0	0	0	0	0	0	1	0	0	0	0	0	0	0
			MEC-7																									0	0	0	0	0	0	0	0	0	0	0	1	0	0	1	0	0	0	0	0	0	0
			MEC-8																									0	0	0	0	0	0	0	0	0	0	0	0	0	0	1	1	0	0	0	0	0	0
[truncated: 27 more columns]

## Sheet: chemostat-ctl-2
				J4																								J7
				MG1655								LF82								MEc1								MG1655								LF82								MEc1
				MG-1	MG-2	MG-3	MG-4	MG-5	MG-6	MG-7	MG-8	LF-1	LF-2	LF-3	LF-4	LF-5	LF-6	LF-7	LF-8	MEC-1	MEC-2	MEC-3	MEC-4	MEC-5	MEC-6	MEC-7	MEC-8	MG-1	MG-2	MG-3	MG-4	MG-5	MG-6	MG-7	MG-8	LF-1	LF-2	LF-3	LF-4	LF-5	LF-6	LF-7	LF-8	MEC-1	MEC-2	MEC-3	MEC-4	MEC-5	MEC-6
	J4	Phages P10	MG-1	1	1	1	1	1	1	1	0	0	1	1	1	1	1	1	0	1	0	0	1	0	1	0	0	1	0	1	0	1	1	1	1	0	0	0	1	1	1	1	1	0	0	0	0	0	0
			MG-2	1	1	1	1	1	1	1	0	0	1	1	1	1	1	1	0	1	0	0	1	1	1	0	0	1	1	1	0	1	1	1	1	0	0	0	1	1	1	1	1	1	1	1	0	1	1
			MG-3	0	0	0	0	0	0	0	0	0	1	1	1	1	1	1	0	1	0	0	1	1	1	0	0	0	0	0	0	0	0	0	0	0	0	0	1	1	1	1	1	0	1	0	0	0	1
			MG-4	1	1	1	1	1	1	1	0	0	1	1	1	1	1	1	0	1	0	0	1	1	0	0	0	1	0	1	0	0	1	1	0	0	0	0	1	1	1	1	1	0	1	0	0	0	1
			MG-5	1	1	1	1	1	1	1	0	0	1	1	0	1	0	0	0	1	0	0	0	0	1	0	0	1	1	1	0	0	1	1	0	0	0	0	0	1	0	1	1	0	0	0	0	0	0
			MG-6	1	1	1	1	1	1	1	0	0	1	1	1	1	1	1	0	1	0	0	1	1	1	0	0	1	0	1	0	1	1	1	0	0	0	0	1	1	1	1	1	1	1	0	0	0	0
			MG-7	1	1	1	1	1	1	1	0	0	1	1	1	1	1	1	0	1	0	0	1	1	1	0	0	1	0	1	0	1	1	1	0	0	0	0	1	1	1	1	1	1	1	0	0	1	1
			MG-8	1	1	1	1	1	1	1	0	0	1	1	1	1	1	1	0	1	1	0	1	1	1	0	0	1	0	1	0	1	1	1	0	0	0	0	1	1	1	1	1	1	0	1	0	1	1
			LF-1	0	0	0	0	0	0	0	0	0	1	1	1	1	1	1	0	1	0	0	1	1	0	0	0	0	0	0	0	0	0	0	0	0	0	0	1	1	1	1	1	1	1	1	0	1	1
			LF-2	0	0	0	0	0	0	0	0	1	1	1	1	1	1	1	1	0	0	0	1	1	0	0	0	0	0	0	0	0	0	0	0	1	1	1	1	1	1	1	1	1	1	1	0	1	1
			LF-3	1	0	0	0	0	0	0	0	1	1	1	1	1	1	1	1	1	1	0	1	1	0	0	0	0	0	0	0	0	0	0	0	1	1	1	1	1	1	1	1	1	1	0	0	1	1
			LF-4	1	0	0	0	0	0	0	1	1	1	1	1	1	1	1	1	1	1	0	1	1	0	0	0	1	0	0	0	0	0	0	0	1	1	1	1	1	1	1	1	1	1	0	0	0	1
			LF-5	1	0	0	0	0	0	0	0	1	1	1	1	1	1	1	1	1	1	0	1	1	0	0	0	0	0	0	0	0	0	0	0	1	1	1	1	1	1	1	1	1	1	1	0	1	1
			LF-6	1	0	0	0	1	0	0	0	1	1	1	1	1	1	1	0	0	0	0	1	1	1	0	0	0	1	0	0	0	0	0	0	1	0	1	1	1	1	1	1	1	1	1	0	1	1
			LF-7	1	0	0	0	1	1	0	0	1	1	1	1	1	1	1	1	0	0	0	1	1	1	0	0	0	0	0	0	0	0	0	0	1	1	1	1	1	1	1	1	1	1	1	0	1	1
			LF-8	1	0	0	0	1	0	0	1	0	1	1	1	1	1	1	0	0	0	0	1	1	0	0	0	0	0	0	0	0	0	0	0	1	1	0	1	1	1	1	1	1	1	1	0	1	1
			MEC-1	0	0	0	0	0	0	1	0	1	1	1	1	1	1	1	1	1	1	0	1	1	0	0	0	0	0	0	0	0	0	0	0	1	1	1	1	1	1	1	1	1	1	0	0	1	1
			MEC-2	0	0	0	0	0	0	0	0	1	1	1	1	1	1	1	1	1	1	0	1	1	0	0	0	0	0	0	0	0	0	0	0	1	1	1	1	1	1	1	1	1	1	0	0	1	1
			MEC-3	0	0	0	0	0	0	0	0	1	1	1	1	1	1	1	1	1	1	0	1	1	0	0	0	0	0	0	0	0	0	0	0	1	1	1	1	1	1	1	1	1	1	0	0	0	1
			MEC-4	0	0	0	0	0	0	0	0	1	1	1	1	1	1	1	1	1	1	0	1	1	0	0	0	0	0	0	0	1	0	0	0	1	1	1	1	1	1	1	1	1	1	0	0	1	1
			MEC-5	0	0	0	0	0	0	0	0	1	1	1	1	1	1	1	0	1	1	0	1	1	0	0	0	0	0	0	0	1	0	0	0	1	1	1	1	1	1	1	1	1	1	0	0	1	1
			MEC-6	0	0	0	0	0	0	0	0	1	1	1	1	1	1	1	1	1	1	0	1	1	0	0	0	0	0	0	0	0	0	0	0	1	1	1	1	1	1	1	1	1	1	0	0	1	1
			MEC-7	0	0	0	0	0	0	0	0	1	1	1	1	1	1	1	0	1	1	0	1	1	1	0	0	0	0	0	0	0	0	0	0	1	1	1	1	1	1	1	1	0	1	0	0	1	1
			MEC-8	0	0	0	0	0	0	0	0	1	1	1	1	1	1	1	1	1	1	0	1	1	0	0	0	0	0	0	0	0	0	0	0	1	1	1	1	1	1	1	1	0	1	0	0	1	1
	J7	Phages P10	MG-1	1	1	1	1	1	1	1	1	1	1	1	1	1	1	1	1	1	1	0	1	1	1	0	0	1	0	1	1	1	1	1	1	1	1	1	1	1	1	1	1	1	1	1	0	1	1
			MG-2	1	1	1	1	1	1	1	1	1	1	1	1	1	1	1	1	1	1	1	1	1	1	1	1	1	0	1	1	1	1	1	1	1	1	1	1	1	1	1	1	1	1	1	0	1	1
			MG-3	1	1	1	1	1	1	1	1	1	1	1	1	1	1	1	1	1	1	0	1	1	0	0	0	1	0	1	1	1	1	1	1	1	1	1	1	1	1	1	1	1	1	0	0	1	1
			MG-4	1	1	1	1	1	1	1	1	1	1	1	1	1	1	1	1	1	1	0	1	1	1	0	0	1	0	1	1	1	1	1	1	1	1	1	1	1	1	1	1	1	1	1	0	1	1
			MG-5	1	1	1	1	1	1	1	1	1	1	1	1	1	1	1	1	1	1	0	1	1	0	0	0	1	1	1	1	1	1	1	1	1	1	1	1	1	1	1	1	1	0	0	0	0	0
			MG-6	1	1	1	1	1	1	1	1	1	1	1	1	1	1	1	1	1	1	0	1	1	0	0	0	1	1	1	1	1	1	1	1	1	1	1	1	1	1	1	1	1	1	0	0	1	1
			MG-7	1	1	1	1	1	1	1	1	1	1	1	1	1	1	1	1	1	1	0	1	1	1	0	0	1	1	1	1	1	1	1	1	1	1	1	1	1	1	1	1	1	1	0	0	1	1
			MG-8	1	1	1	1	1	1	1	1	1	1	1	1	1	1	1	1	1	1	0	1	1	0	0	0	1	0	1	1	1	1	1	1	1	1	1	1	1	1	1	1	1	1	0	0	1	1
			LF-1	0	0	0	0	0	0	0	0	1	1	1	1	1	1	1	1	1	1	0	1	1	0	0	0	0	0	0	0	0	0	0	0	1	1	1	1	1	1	1	1	1	1	1	0	1	1
			LF-2	0	0	0	0	0	0	0	0	1	1	1	1	1	1	1	0	0	0	0	1	1	0	0	0	0	0	0	0	0	0	0	0	0	0	1	1	1	1	1	1	1	0	0	0	0	1
			LF-3	0	0	0	0	0	0	0	0	1	1	1	1	1	1	1	1	0	0	0	0	0	0	0	0	0	0	0	0	0	0	0	0	1	1	1	1	1	1	1	1	0	0	0	0	0	1
			LF-4	0	0	0	0	0	0	0	0	1	0	0	0	0	0	1	0	0	0	0	0	0	0	0	0	0	0	0	0	0	0	0	0	0	0	1	1	1	1	0	1	0	0	0	0	0	0
			LF-5	0	0	0	0	0	0	0	0	1	1	1	1	1	1	1	1	0	0	0	0	0	0	0	0	0	0	0	0	0	0	0	0	1	1	1	1	1	1	1	1	0	0	0	0	0	0
			LF-6	1	1	1	1	1	1	1	1	1	1	1	1	1	1	1	1	0	0	0	0	1	0	0	0	1	0	1	1	1	1	1	1	1	1	1	1	1	1	1	1	1	1	0	0	1	1
			LF-7	0	0	0	0	1	1	0	1	1	1	1	1	1	1	1	0	0	0	0	1	1	0	0	0	0	0	0	0	0	0	0	0	0	0	1	1	1	1	1	1	0	1	0	0	1	0
			LF-8	0	0	0	0	0	0	0	0	1	1	1	1	1	1	1	1	1	0	0	1	1	0	0	0	0	0	0	0	0	0	0	0	1	1	1	1	1	1	1	1	1	1	0	0	0	1
			MEC-1	1	0	0	0	0	0	0	0	1	1	1	1	1	1	1	1	1	1	0	1	1	0	1	1	0	0	0	0	0	0	0	0	1	1	1	1	1	1	1	1	1	1	0	0	1	1
			MEC-2	0	0	0	0	0	0	0	0	1	1	1	1	1	1	1	1	1	1	0	1	1	0	0	0	0	0	0	0	0	0	0	0	1	1	1	1	1	1	1	1	1	1	0	0	1	1
			MEC-3	1	0	0	0	0	0	0	0	1	1	1	1	1	1	1	0	1	1	0	1	1	0	0	0	0	0	0	0	0	0	0	0	1	1	1	1	1	1	1	1	1	1	0	0	1	1
			MEC-4	1	0	0	0	0	0	0	0	1	1	1	1	1	1	1	1	1	1	0	1	1	0	0	0	0	0	0	0	0	0	0	0	1	1	1	1	1	1	1	1	1	1	0	0	1	1
			MEC-5	1	0	0	0	0	0	0	0	1	1	1	1	1	1	1	1	1	1	0	1	1	0	0	0	0	0	0	0	0	0	0	0	1	1	1	1	1	1	1	1	1	1	0	0	1	1
			MEC-6	1	0	0	0	1	0	0	0	1	1	1	1	1	1	1	1	1	1	0	1	1	0	0	1	0	0	0	0	0	0	0	0	1	1	1	1	1	1	1	1	1	1	0	0	1	1
			MEC-7	1	0	1	0	0	0	0	0	1	1	1	1	1	1	1	1	1	1	0	1	1	0	0	0	0	0	0	0	0	0	0	0	1	1	1	1	1	1	1	1	1	1	0	0	1	1
			MEC-8	0	0	0	0	0	0	0	0	1	1	1	1	1	1	1	1	1	1	0	1	1	0	0	0	0	0	0	0	0	0	0	0	1	1	1	1	1	1	1	1	1	1	0	0	1	1
	J10	Phages P10	MG-1																									1	1	1	1	1	1	1	1	1	1	1	1	1	1	1	1	0	0	0	0	0	0
			MG-2																									0	0	0	0	0	0	0	0	1	0	0	0	0	0	0	0	1	1	0	0	1	1
			MG-3																									1	0	1	1	1	1	1	1	1	1	1	1	1	1	1	1	0	0	0	0	1	0
			MG-4																									1	0	1	1	1	1	1	1	1	1	1	1	1	1	1	1	0	0	0	0	0	0
			MG-5																									1	0	1	1	1	1	1	1	1	1	1	1	1	1	1	1	1	1	0	0	1	1
			MG-6																									1	0	1	1	1	1	1	1	1	1	1	1	1	1	0	1	0	0	0	0	0	0
			MG-7																									0	0	0	0	0	0	0	0	0	0	0	0	0	0	0	0	0	0	0	0	0	0
			MG-8																									0	0	0	0	0	0	0	0	0	0	0	0	0	0	0	0	1	1	1	0	1	1
			LF-1																									0	0	0	0	0	0	0	0	1	1	1	1	1	1	1	1	0	0	0	0	0	0
			LF-2																									0	0	0	0	0	0	0	0	1	1	1	1	1	1	1	1	1	1	1	0	1	1
			LF-3																									0	0	0	0	0	0	1	0	0	0	0	1	0	0	0	1	0	0	0	0	0	0
			LF-4																									0	0	0	0	0	0	0	0	1	1	1	1	1	1	1	1	1	1	1	0	1	1
			LF-5																									0	0	0	0	0	0	0	0	1	1	1	1	1	1	1	1	1	1	1	0	1	1
			LF-6																									0	0	0	0	0	0	0	0	1	1	1	1	1	1	1	1	0	0	0	0	0	0
			LF-7																									0	0	0	0	0	0	0	0	1	1	1	1	1	1	1	1	0	0	0	0	0	0
			LF-8																									0	0	0	0	0	0	0	0	1	1	1	1	1	1	1	1	0	0	0	0	0	0
			MEC-1																									0	0	0	0	0	0	0	0	1	1	1	1	1	1	1	1	1	1	1	0	1	1
			MEC-2																									0	0	0	0	0	0	0	0	1	0	1	1	1	1	1	1	1	1	1	0	1	1
			MEC-3																									0	0	0	0	0	0	0	0	1	1	1	1	1	1	1	1	1	1	1	0	1	1
			MEC-4																									1	0	0	0	0	0	0	0	1	1	1	1	1	1	1	1	1	1	1	0	1	1
			MEC-5																									0	0	0	0	0	0	0	0	1	1	1	1	1	1	1	1	1	1	1	0	1	1
			MEC-6																									1	0	0	0	0	0	0	0	1	1	1	1	1	1	1	1	1	1	1	0	1	1
			MEC-7																									0	0	0	0	0	0	0	0	1	1	1	1	1	1	1	1	1	1	1	0	1	1
			MEC-8																									0	0	0	0	0	0	0	0	1	1	1	1	1	1	1	1	1	1	1	0	1	1
[truncated: 27 more columns]

## Sheet: chemostat-h2o2-2
				J4																								J7
				MG1655								LF82								MEc1								MG1655								LF82								MEc1
				MG-1	MG-2	MG-3	MG-4	MG-5	MG-6	MG-7	MG-8	LF-1	LF-2	LF-3	LF-4	LF-5	LF-6	LF-7	LF-8	MEC-1	MEC-2	MEC-3	MEC-4	MEC-5	MEC-6	MEC-7	MEC-8	MG-1	MG-2	MG-3	MG-4	MG-5	MG-6	MG-7	MG-8	LF-1	LF-2	LF-3	LF-4	LF-5	LF-6	LF-7	LF-8	MEC-1	MEC-2	MEC-3	MEC-4	MEC-5	MEC-6
	J4	Phages P10	MG-1
			MG-2
			MG-3
			MG-4
			MG-5
			MG-6
			MG-7
			MG-8
			LF-1	0	0	0	0	0	0	0	0	1	1	1	1	0	0	1	1	1	1	1	1	1	1	1	1	0	0	0	0	0	0	0	0	1	1	1	1	1	1	1	1	0	0	0	0	0	0
			LF-2	0	0	0	0	0	0	0	0	0	1	1	1	0	0	1	1	1	1	1	1	1	1	1	1	0	0	0	0	0	0	0	0	1	1	1	1	1	1	1	1	0	0	0	0	0	0
			LF-3	0	0	0	0	0	0	0	0	1	1	1	1	0	0	1	1	1	1	1	1	1	1	1	1	0	0	0	0	0	0	0	0	1	1	1	1	1	1	1	1	0	0	0	0	0	0
			LF-4	0	0	0	0	0	0	0	0	0	1	1	0	0	0	1	1	1	1	1	1	1	1	1	1	0	0	0	0	0	0	0	0	1	1	1	1	1	1	1	1	0	0	0	0	0	0
			LF-5	0	0	0	0	0	0	0	0	1	1	1	1	0	0	1	1	1	1	1	1	1	1	1	1	0	0	0	0	0	0	0	0	1	1	1	1	1	1	1	1	0	0	0	0	0	0
			LF-6	0	0	0	0	0	0	0	0	1	1	1	1	0	0	1	1	1	1	1	1	1	1	1	1	0	0	0	0	0	0	0	0	1	1	1	1	1	1	1	1	0	0	0	0	0	0
			LF-7	0	0	0	0	0	0	0	0	0	1	1	0	0	0	1	1	1	1	1	1	1	1	1	1	0	0	0	0	0	0	0	0	1	1	1	1	1	1	1	1	0	0	0	0	0	0
			LF-8	0	0	0	0	0	0	0	0	0	0	0	0	0	0	1	1	1	1	1	1	1	1	1	1	0	0	0	0	0	0	0	0	1	1	1	1	1	1	1	1	0	0	0	0	0	0
			MEC-1	0	0	0	0	0	0	0	0	1	1	1	1	0	0	1	1	1	1	1	1	1	1	1	1	0	0	0	0	0	0	0	0	1	1	1	1	1	1	1	1	0	0	0	0	0	0
			MEC-2	0	0	0	0	0	0	0	0	1	1	1	1	0	0	1	1	1	1	1	1	1	1	1	1	0	0	0	0	0	0	0	0	1	1	1	1	1	1	1	1	0	0	0	0	0	0
			MEC-3	0	0	0	0	0	0	0	0	1	1	1	1	0	0	1	1	1	1	1	1	1	1	1	1	0	0	0	0	1	0	0	0	1	1	1	1	1	1	1	1	0	0	0	0	0	0
			MEC-4	0	0	0	0	0	0	0	0	1	1	1	1	0	0	1	1	1	1	1	1	1	1	1	1	0	0	0	0	1	0	0	0	1	1	1	1	1	1	1	1	0	0	0	0	0	0
			MEC-5	0	0	0	0	0	0	0	0	1	1	1	1	0	0	1	1	1	1	1	1	1	1	1	1	0	0	0	0	0	0	0	0	1	1	1	1	1	1	1	1	0	0	0	0	0	0
			MEC-6	0	0	0	0	0	0	0	0	1	1	1	1	0	0	1	1	1	1	1	1	1	1	1	1	0	0	0	0	0	0	0	1	1	1	1	1	1	1	1	1	0	0	0	0	0	0
			MEC-7	0	0	0	0	0	0	0	0	1	1	1	1	0	0	1	1	1	1	1	1	1	1	1	1	0	0	0	0	0	0	0	0	1	1	1	1	1	1	1	1	0	0	0	0	0	0
			MEC-8	0	0	0	0	0	0	0	0	1	1	1	1	0	0	1	1	1	1	1	1	1	1	1	1	0	0	1	0	1	0	0	0	1	1	1	1	1	1	1	1	0	0	0	0	0	0
	J7	Phages P10	MG-1	0	1	1	1	1	1	1	1	1	1	1	1	0	0	1	1	1	1	1	1	1	1	1	1	1	1	0	1	1	0	1	1	1	1	1	1	1	1	1	1	0	0	0	0	0	0
			MG-2	1	0	1	1	1	0	0	1	1	1	1	1	0	0	1	1	1	1	1	1	1	1	1	1	1	1	0	1	0	1	0	0	1	1	1	1	1	1	1	1	0	0	0	0	0	0
			MG-3	1	1	1	1	1	1	1	1	1	1	1	1	0	0	1	1	1	1	1	1	1	1	1	1	1	1	1	1	1	1	1	1	1	1	1	1	1	1	1	1	0	0	0	0	0	0
			MG-4	1	1	1	1	1	1	1	1	1	1	1	1	0	0	1	1	1	1	1	1	1	1	1	1	1	1	1	1	1	1	1	1	1	1	1	1	1	1	1	1	0	0	0	0	0	0
			MG-5	0	1	1	1	0	1	1	1	1	1	1	1	0	0	1	1	1	1	1	1	1	1	1	1	0	1	1	0	0	1	0	1	1	1	1	1	1	1	1	1	0	0	0	0	0	0
			MG-6	0	0	0	0	1	0	0	0	1	1	1	1	0	0	1	1	0	0	0	0	0	0	0	0	0	0	0	0	0	0	0	0	1	0	0	0	0	0	0	0	0	0	0	0	0	0
			MG-7	0	0	0	0	0	0	0	0	0	0	0	0	0	0	0	0	0	0	0	0	0	0	0	0	0	0	0	0	0	0	0	0	0	0	0	0	0	0	0	0	0	0	0	0	0	0
			MG-8	0	0	0	0	0	0	0	0	0	0	0	0	0	0	0	0	0	0	0	0	0	0	0	0	0	0	0	0	0	0	0	0	0	0	0	0	0	0	0	0	0	0	0	0	0	0
			LF-1	0	0	0	0	0	0	0	0	0	1	1	1	0	0	1	1	1	1	1	1	1	1	1	1	0	0	0	0	0	0	0	0	1	1	1	1	1	1	1	1	0	0	0	0	0	0
			LF-2	0	0	0	0	0	0	0	0	0	1	1	1	0	0	1	1	1	1	1	1	1	1	1	1	0	0	0	0	0	1	0	0	1	1	1	1	1	1	1	1	0	0	0	0	0	0
			LF-3	0	0	0	0	0	0	0	0	0	1	1	1	0	0	1	1	1	1	1	1	1	1	1	1	0	0	0	0	0	0	0	0	1	1	1	1	1	1	1	1	0	0	0	0	0	0
			LF-4	1	1	1	1	1	1	1	1	1	1	1	1	1	1	1	1	1	1	1	1	1	1	1	1	1	1	1	1	1	1	1	1	1	1	1	1	1	1	1	1	0	0	0	0	0	1
			LF-5	0	0	0	0	0	0	0	0	1	0	1	1	1	1	1	1	1	1	1	1	1	1	1	1	0	0	0	0	0	0	0	0	1	1	1	1	1	1	1	1	0	0	0	0	0	0
			LF-6	0	0	0	0	0	0	0	0	1	1	1	1	0	0	1	1	1	1	1	1	1	1	1	1	0	0	0	0	0	0	0	0	1	1	1	1	1	1	1	1	0	0	0	0	0	0
			LF-7	0	0	0	0	0	0	0	0	1	1	1	1	0	0	1	1	1	1	1	1	1	1	1	1	0	0	0	0	0	0	0	0	1	1	1	1	1	1	1	1	0	0	0	0	0	0
			LF-8	0	0	0	0	0	0	0	0	1	1	1	1	0	0	1	1	1	1	1	1	1	1	1	1	0	0	0	0	0	0	0	0	1	1	1	1	1	1	1	1	0	0	0	0	0	0
			MEC-1	0	1	0	0	0	0	0	0	1	1	1	1	0	1	1	1	0	0	0	0	0	1	1	0	0	0	0	0	0	0	0	0	0	0	0	0	0	0	1	0	0	0	0	0	0	1
			MEC-2	1	0	0	0	0	0	0	0	1	1	1	1	0	1	1	1	1	1	1	1	1	1	1	1	0	0	0	0	0	0	0	0	1	1	1	1	1	1	1	1	0	0	0	0	0	1
			MEC-3	0	0	0	0	0	0	0	0	1	1	1	1	0	1	1	1	0	0	0	0	0	1	1	0	0	0	0	0	0	0	0	0	0	0	0	0	0	0	1	0	0	0	0	0	0	1
			MEC-4	0	0	0	0	0	0	0	0	1	1	1	1	0	0	1	1	1	1	1	1	1	1	1	1	0	0	0	0	0	1	0	0	1	1	1	1	1	1	1	1	0	0	0	0	0	1
			MEC-5	0	0	0	0	0	0	0	0	1	1	1	1	0	0	1	1	1	1	1	1	1	1	1	1	0	0	0	0	0	0	1	0	1	1	1	1	1	1	1	1	0	0	0	0	0	1
			MEC-6	0	0	0	0	0	0	0	0	1	1	1	1	0	0	1	1	1	1	1	1	1	1	1	1	0	0	0	0	0	0	1	0	1	1	1	1	1	1	1	1	0	0	0	0	0	1
			MEC-7	0	0	0	0	0	0	0	0	1	1	1	1	0	1	1	1	1	1	1	1	1	1	1	1	0	0	0	0	0	0	0	1	1	1	1	1	1	1	1	1	0	0	0	0	0	1
			MEC-8	0	0	0	0	0	0	0	0	1	1	1	1	0	1	1	1	1	1	1	1	1	1	0	1	0	0	0	0	0	0	0	0	1	1	1	1	1	1	1	1	0	0	0	0	0	1
	J10	Phages P10	MG-1																									1	1	1	1	1	1	1	1	1	1	1	1	1	1	1	1	0	0	0	0	0	1
			MG-2																									1	1	1	1	1	1	1	1	1	1	1	1	1	1	1	1	0	0	0	0	0	1
			MG-3																									1	1	1	1	1	1	1	1	1	1	1	0	1	0	0	0	0	0	0	0	0	0
			MG-4																									0	0	0	0	0	0	0	0	0	0	0	0	1	1	0	0	0	0	0	0	0	0
			MG-5																									1	1	1	1	1	1	1	1	1	1	1	1	1	1	1	1	0	0	0	0	0	1
			MG-6																									1	1	1	1	1	1	1	1	1	1	1	1	1	1	1	1	0	0	0	0	0	1
			MG-7																									1	1	1	1	1	1	1	1	1	1	0	1	1	1	0	1	0	0	0	0	0	0
			MG-8																									1	1	1	1	1	1	1	1	1	1	1	1	1	1	1	1	0	0	0	0	0	0
			LF-1																									0	0	0	1	0	0	0	0	1	1	1	1	1	1	1	1	0	0	0	0	0	0
			LF-2																									0	0	0	0	0	0	0	0	1	1	1	1	1	1	1	1	0	0	0	0	0	0
			LF-3																									0	0	0	0	0	0	0	0	1	1	1	1	1	1	1	1	0	0	0	0	0	0
			LF-4																									0	0	0	0	0	0	0	0	1	1	1	1	1	1	1	1	0	0	0	0	0	0
			LF-5																									0	0	0	0	0	0	0	0	1	1	1	1	1	1	1	1	0	0	0	0	0	0
			LF-6																									0	0	0	0	0	1	0	0	1	1	1	1	1	1	1	1	0	0	0	0	0	0
			LF-7																									0	0	0	0	0	1	0	0	1	1	1	1	1	1	1	1	0	0	0	0	0	0
			LF-8																									1	1	1	1	1	1	1	1	1	1	1	1	1	1	1	1	0	0	0	0	0	0
			MEC-1																									1	1	1	1	1	1	1	1	1	1	1	1	1	1	1	1	0	0	0	0	0	1
			MEC-2																									0	0	0	0	0	0	0	0	1	1	1	1	1	1	1	1	0	0	0	0	0	1
			MEC-3																									1	1	1	1	1	1	1	1	1	1	1	1	1	1	1	1	0	0	0	0	0	1
			MEC-4																									1	1	1	1	1	1	1	1	1	1	1	1	1	1	1	1	0	0	0	0	0	1
			MEC-5																									0	0	0	0	0	0	0	0	1	1	1	1	1	1	1	1	0	0	0	0	0	1
			MEC-6																									0	0	0	0	0	0	0	0	1	1	1	1	1	1	1	1	0	0	0	0	0	1
			MEC-7																									0	0	1	1	0	1	1	1	1	1	1	1	1	1	1	1	0	0	0	0	0	1
			MEC-8																									0	0	0	0	0	0	1	0	0	0	0	0	0	0	0	1	0	0	0	0	0	1
[truncated: 27 more columns]
