# Supplementary material for: Oxidative stress constrains evolution of bacteriophage host-range diversity
Source: ISME J. 2026 Apr 14;20(1):wrag090. doi: 10.1093/ismejo/wrag090 (PMC13155118; doi:10.1093/ismejo/wrag090)
Supplement: Meynard_Doumenc_TableS2_wrag090 [file meynard_doumenc_tables2_wrag090.xlsx]

## Sheet: Analysis
Table S2: Mutations identified in bacterial and phages clones in presence or absence of hydrogen peroxide.
All non-synonymous mutations (SNPs, insertions, deletions) identified in the 84 individual clones isolated at D10 from the four fermenters using shotgun sequencing
VARIANT CALLING ANALYSIS PERFORMED AFTER ILLUMINA SEQUENCING AND ANALYIS BY BRESEQ
RESULTS ARE PRESENTED AS
cloneN	name of clones as shown in the "samples name" tabs
Substitution	SNP or deletion of Insertion or multiple Subtitutions
Position	postion in the reference genome
Gene_Name	as annotated
Gene_position	position in the reference genome
Gene_Product	coded protein when appropriate/known
Gene_strand	according to reference
Overlapping_genes	between reference and mapped genomes
Locus_tag	according to reference
Locus_tag_overlapping	in the mapped genome
Mutation_Type	type of SNP, deletion or insertion
Reference_nucl	according to reference
New_Base	in the mapped genome
Reference_codon	according to reference
New_Codon	in the mapped genome
Codon_Number	according to reference
Position_in_codon	according to reference
Reference_A	reference amino-acid in the reference gene
ANew_AA	amino-acid coded by the mapped gene
AA_Position	in the protein
Position_end	in the genome
Position_start	in the genome
SNP_type	type of substitution
Trans_table	translation table

## Sheet: sample names
	clone name	origin	sample selected	isolation day
Chemostat without H2O2 (1)	1	bacteria	MG-2	D10
	2	bacteria	MG-3	D10
	3	bacteria	MG-5	D10
	4	bacteria	MG-7	D10
	5	bacteria	LF-1	D10
	6	bacteria	LF-2	D10
	7	bacteria	LF-4	D10
	8	bacteria	LF-6	D10
	9	bacteria	MEC-3	D10
	10	bacteria	MEC-4	D10
	11	bacteria	MEC-5	D10
	12	bacteria	MEC-6	D10
Chemostat without H2O2 (2)	13	bacteria	MG-1	D10
	14	bacteria	MG-4	D10
	15	bacteria	MG-6	D10
	16	bacteria	MG-7	D10
	17	bacteria	LF-2	D10
	18	bacteria	LF-3	D10
	19	bacteria	LF-6	D10
	20	bacteria	LF-8	D10
	21	bacteria	MEC-2	D10
	22	bacteria	MEC-3	D10
	23	bacteria	MEC-4	D10
	24	bacteria	MEC-8	D10
Chemostat with H2O2 (2)	25	bacteria	MG-1	D10
	26	bacteria	MG-3	D10
	27	bacteria	MG-5	D10
	28	bacteria	MG-6	D10
	29	bacteria	LF-1	D10
	30	bacteria	LF-3	D10
	31	bacteria	LF-5	D10
	32	bacteria	LF-7	D10
	33	bacteria	MEC-2	D10
	34	bacteria	MEC-3	D10
	35	bacteria	MEC-4	D10
	36	bacteria	MEC-7	D10
	sample	origin	clone by isolation strain	isolation day
Chemostat without H2O2 (1)	37	phage	MG-1	D10
	38	phage	MG-4	D10
	39	phage	MG-6	D10
	40	phage	MG-7	D10
	41	phage	LF-1	D10
	42	phage	LF-2	D10
	43	phage	LF-4	D10
	44	phage	LF-5	D10
	45	phage	MEC-2	D10
	46	phage	MEC-4	D10
	47	phage	MEC-5	D10
	48	phage	MEC-6	D10
Chemostat without H2O2 (2)	49	phage	MG-1	D10
	50	phage	MG-2	D10
	51	phage	MG-5	D10
	52	phage	MG-8	D10
	53	phage	LF-1	D10
	54	phage	LF-3	D10
	55	phage	LF-4	D10
	56	phage	LF-7	D10
	57	phage	MEC-1	D10
	58	phage	MEC-2	D10
	59	phage	MEC-3	D10
	60	phage	MEC-6	D10
Chemostat with H2O2 (1)	62	phage	MG-4	D10
	63	phage	MG-5	D10
	64	phage	MG-7	D10
	65	phage	LF-2	D10
	66	phage	LF-3	D10
	67	phage	LF-4	D10
	68	phage	LF-5	D10
	69	phage	MEC-1	D10
	70	phage	MEC-2	D10
	71	phage	MEC-4	D10
	72	phage	MEC-6	D10
Chemostat with H2O2 (2)	73	phage	MG-1	D10
	75	phage	MG-5	D10
	76	phage	MG-7	D10
	77	phage	LF-1	D10
	78	phage	LF-3	D10
	79	phage	LF-6	D10
	80	phage	LF-8	D10
	81	phage	MEC-1	D10
	82	phage	MEC-2	D10
	83	phage	MEC-7	D10
	84	phage	MEC-8	D10

## Sheet: LF82_without_H2O2
clone5	Single_Substitution	Position	Gene_Name	Gene_position	Gene_Product	Gene_strand	Overlapping_genes	Locus_tag	Locus_tag_overlapping	Mutation_Type	Reference_nucl	New_Base	Reference_codon	New_Codon	Codon_Number	Position_in_codon	Reference_A	ANew_AA	AA_Position	Position_end	Position_start	SNP_type	Trans_table
	SNP	4519097	frdD	332	fumarate reductase subunit FrdD	<	frdD	LF82_RS22310	LF82_RS22310	snp_nonsynonymous	T	A	GAC	GTC	111	2	D	V	111	4519097	4519097	nonsynonymous	11
	Multiple_Substitution	Position	Gene_Name	Gene_position	Gene_Product	Gene_strand	Overlapping_genes	Locus_tag	Locus_tag_overlapping	Mutation_Type	Size	Reference_nucl	New_Bases	Position_end	Position_start
	SUB	1591951	LF82_RS07965	coding (1640-1641/3414 nt)	host specificity protein J	<	LF82_RS07965	LF82_RS07965	LF82_RS07965	small_indel	2	GC	AT	1591952	1591951
	SUB	1591968	LF82_RS07965	coding (1623-1624/3414 nt)	host specificity protein J	<	LF82_RS07965	LF82_RS07965	LF82_RS07965	small_indel	2	CG	GT	1591969	1591968
	Deletion	Position	Gene_Name	Gene_position	Gene_Product	Gene_strand	Genes_Inactivated	Locus_tag	Locus_tag_inactivated	Mutation_Type	Size	Reference_nucl	Position_end	Position_start
	Insertion	Position	Gene_Name	Gene_position	Gene_Product	Gene_strand	Genes_Inactivated	Locus_tag	Locus_tag_inactivated	Mutation_Type	Reference_nucl	New_Bases	Position_end	Position_start
clone6	Single_Substitution	Position	Gene_Name	Gene_position	Gene_Product	Gene_strand	Overlapping_genes	Locus_tag	Locus_tag_overlapping	Mutation_Type	Reference_nucl	New_Base	Reference_codon	New_Codon	Codon_Number	Position_in_codon	Reference_A	ANew_AA	AA_Position	Position_end	Position_start	SNP_type	Trans_table
	SNP	368656	prpB	874	methylisocitrate lyase	>	prpB	LF82_RS01710	LF82_RS01710	snp_nonsynonymous	T	C	TGT	CGT	292	1	C	R	292	368656	368656	nonsynonymous	11
	SNP	376935	lacA	162	galactoside O-acetyltransferase	<	lacA	LF82_RS01740	LF82_RS01740	snp_nonsynonymous	C	T	ATG	ATA	54	3	M	I	54	376935	376935	nonsynonymous	11
	SNP	404616	snp_pseudogene	404616	404616	G	pseudogene					A	LF82_RS25920	>	LF82_RS25920	LF82_RS25920	hypothetical protein	LF82_RS25920	pseudogene (69/204 nt)
	SNP	808140	ldtB	869	L,D-transpeptidase	<	ldtB	LF82_RS03900	LF82_RS03900	snp_nonsynonymous	G	A	GCT	GTT	290	2	A	V	290	808140	808140	nonsynonymous	11
	SNP	858844	ybjT	1009	SDR family oxidoreductase	<	ybjT	LF82_RS04150	LF82_RS04150	snp_nonsynonymous	C	T	GGC	AGC	337	1	G	S	337	858844	858844	nonsynonymous	11
	SNP	1008690	LF82_RS04835	273	lambda phage CII family protein	>	LF82_RS04835	LF82_RS04835	LF82_RS04835	snp_nonsynonymous	A	T	GAA	GAT	91	3	E	D	91	1008690	1008690	nonsynonymous	11
	SNP	1008861	LF82_RS04840	128	hypothetical protein	>	LF82_RS04840	LF82_RS04840	LF82_RS04840	snp_nonsynonymous	A	C	GAT	GCT	43	2	D	A	43	1008861	1008861	nonsynonymous	11
	SNP	1009653	LF82_RS04845	585	replication protein	>	LF82_RS04845	LF82_RS04845	LF82_RS04845	snp_nonsynonymous	T	G	AAT	AAG	195	3	N	K	195	1009653	1009653	nonsynonymous	11
	SNP	1009957	LF82_RS04850	5	replicative DNA helicase	>	LF82_RS04850	LF82_RS04850	LF82_RS04850	snp_nonsynonymous	G	A	AGA	AAA	2	2	R	K	2	1009957	1009957	nonsynonymous	11
	SNP	1013576	LF82_RS04890	297	DNA-binding protein	>	LF82_RS04890	LF82_RS04890	LF82_RS04890	snp_nonsynonymous	A	C	GAA	GAC	99	3	E	D	99	1013576	1013576	nonsynonymous	11
	SNP	1014099	LF82_RS04895	98	DUF1364 domain-containing protein	>	LF82_RS04895	LF82_RS04895	LF82_RS04895	snp_nonsynonymous	A	G	TAC	TGC	33	2	Y	C	33	1014099	1014099	nonsynonymous	11
	SNP	1014647	LF82_RS04900	359	RusA family crossover junction endodeoxyribonuclease	>	LF82_RS04900	LF82_RS04900	LF82_RS04900	snp_nonsynonymous	C	T	GCA	GTA	120	2	A	V	120	1014647	1014647	nonsynonymous	11
	SNP	1014823	LF82_RS04905	176	protein ninH	>	LF82_RS04905	LF82_RS04905	LF82_RS04905	snp_nonsynonymous	G	A	AGG	AAG	59	2	R	K	59	1014823	1014823	nonsynonymous	11
	SNP	1014832	LF82_RS04905	185	protein ninH	>	LF82_RS04905	LF82_RS04905	LF82_RS04905	snp_nonsynonymous	C	G	CCA	CGA	62	2	P	R	62	1014832	1014832	nonsynonymous	11
	SNP	1026712	LF82_RS04990	866	packaged DNA stabilization protein gp10	>	LF82_RS04990	LF82_RS04990	LF82_RS04990	snp_nonsynonymous	C	G	GCT	GGT	289	2	A	G	289	1026712	1026712	nonsynonymous	11
	SNP	1035320	LF82_RS05035	1013	phage head-binding domain-containing protein	>	LF82_RS05035	LF82_RS05035	LF82_RS05035	snp_nonsynonymous	A	G	GAA	GGA	338	2	E	G	338	1035320	1035320	nonsynonymous	11
	SNP	1202944	LF82_RS06010	59	head-tail joining protein	>	LF82_RS06010	LF82_RS06010	LF82_RS06010	snp_nonsynonymous	G	A	CGC	CAC	20	2	R	H	20	1202944	1202944	nonsynonymous	11
	SNP	1211762	LF82_RS06065	984	host specificity protein J	>	LF82_RS06065	LF82_RS06065	LF82_RS06065	snp_nonsense	C	G	TAC	TAG	328	3	Y	*	328	1211762	1211762	nonsense	11
	SNP	1212588	LF82_RS06065	1810	host specificity protein J	>	LF82_RS06065	LF82_RS06065	LF82_RS06065	snp_nonsynonymous	T	C	TAC	CAC	604	1	Y	H	604	1212588	1212588	nonsynonymous	11
	SNP	1225545	bluF	679	blue light-responsive regulator BluF	<	bluF	LF82_RS06145	LF82_RS06145	snp_nonsynonymous	C	T	GCG	ACG	227	1	A	T	227	1225545	1225545	nonsynonymous	11
	SNP	1386111	ycjN	959	ABC transporter substrate-binding protein	>	ycjN	LF82_RS06975	LF82_RS06975	snp_nonsynonymous	C	T	ACC	ATC	320	2	T	I	320	1386111	1386111	nonsynonymous	11
	SNP	1573085	eamA	668	O-acetylserine/cysteine exporter	<	eamA	LF82_RS07875	LF82_RS07875	snp_nonsynonymous	G	A	GCG	GTG	223	2	A	V	223	1573085	1573085	nonsynonymous	11
	SNP	1591383	LF82_RS07965	2209	host specificity protein J	<	LF82_RS07965	LF82_RS07965	LF82_RS07965	snp_nonsynonymous	T	C	ATT	GTT	737	1	I	V	737	1591383	1591383	nonsynonymous	11
	SNP	1595502	LF82_RS07980	142	phage minor tail protein L	<	LF82_RS07980	LF82_RS07980	LF82_RS07980	snp_nonsynonymous	A	G	TCG	CCG	48	1	S	P	48	1595502	1595502	nonsynonymous	11
	SNP	1596140	LF82_RS07990	2908	phage tail tape measure protein	<	LF82_RS07990	LF82_RS07990	LF82_RS07990	snp_nonsynonymous	C	A	GCC	TCC	970	1	A	S	970	1596140	1596140	nonsynonymous	11
	SNP	1596305	LF82_RS07990	2743	phage tail tape measure protein	<	LF82_RS07990	LF82_RS07990	LF82_RS07990	snp_nonsynonymous	A	G	TGT	CGT	915	1	C	R	915	1596305	1596305	nonsynonymous	11
	SNP	1597473	LF82_RS07990	1575	phage tail tape measure protein	<	LF82_RS07990	LF82_RS07990	LF82_RS07990	snp_nonsynonymous	C	A	GAG	GAT	525	3	E	D	525	1597473	1597473	nonsynonymous	11
	SNP	1597823	LF82_RS07990	1225	phage tail tape measure protein	<	LF82_RS07990	LF82_RS07990	LF82_RS07990	snp_nonsynonymous	C	A	GCT	TCT	409	1	A	S	409	1597823	1597823	nonsynonymous	11
	SNP	1597867	LF82_RS07990	1181	phage tail tape measure protein	<	LF82_RS07990	LF82_RS07990	LF82_RS07990	snp_nonsynonymous	C	T	AGT	AAT	394	2	S	N	394	1597867	1597867	nonsynonymous	11
	SNP	1601032	LF82_RS08015	515	phage tail protein	<	LF82_RS08015	LF82_RS08015	LF82_RS08015	snp_nonsynonymous	C	T	CGC	CAC	172	2	R	H	172	1601032	1601032	nonsynonymous	11
	SNP	1612654	ydfR	307	YdfR family protein	<	ydfR	LF82_RS08095	LF82_RS08095	snp_nonsynonymous	T	G	ATA	CTA	103	1	I	L	103	1612654	1612654	nonsynonymous	11
	SNP	1614448	snp_pseudogene	1614448	1614448	C	pseudogene					T	LF82_RS08110	>	cspF	LF82_RS08110	cold shock-like protein CspF	cspF	pseudogene (1/203 nt)
	SNP	1614455	snp_pseudogene	1614455	1614455	C	pseudogene					G	LF82_RS08110	>	cspF	LF82_RS08110	cold shock-like protein CspF	cspF	pseudogene (8/203 nt)
	SNP	1614479	snp_pseudogene	1614479	1614479	A	pseudogene					C	LF82_RS08110	>	cspF	LF82_RS08110	cold shock-like protein CspF	cspF	pseudogene (32/203 nt)
	SNP	1614496	snp_pseudogene	1614496	1614496	A	pseudogene					G	LF82_RS08110	>	cspF	LF82_RS08110	cold shock-like protein CspF	cspF	pseudogene (49/203 nt)
	SNP	1614501	snp_pseudogene	1614501	1614501	A	pseudogene					G	LF82_RS08110	>	cspF	LF82_RS08110	cold shock-like protein CspF	cspF	pseudogene (54/203 nt)
	SNP	1614535	snp_pseudogene	1614535	1614535	C	pseudogene					T	LF82_RS08110	>	cspF	LF82_RS08110	cold shock-like protein CspF	cspF	pseudogene (88/203 nt)
	SNP	1614545	snp_pseudogene	1614545	1614545	C	pseudogene					T	LF82_RS08110	>	cspF	LF82_RS08110	cold shock-like protein CspF	cspF	pseudogene (98/203 nt)
	SNP	1614554	snp_pseudogene	1614554	1614554	T	pseudogene					G	LF82_RS08110	>	cspF	LF82_RS08110	cold shock-like protein CspF	cspF	pseudogene (107/203 nt)
	SNP	1614563	snp_pseudogene	1614563	1614563	T	pseudogene					C	LF82_RS08110	>	cspF	LF82_RS08110	cold shock-like protein CspF	cspF	pseudogene (116/203 nt)
	SNP	1614566	snp_pseudogene	1614566	1614566	A	pseudogene					C	LF82_RS08110	>	cspF	LF82_RS08110	cold shock-like protein CspF	cspF	pseudogene (119/203 nt)
	SNP	1614587	snp_pseudogene	1614587	1614587	A	pseudogene					C	LF82_RS08110	>	cspF	LF82_RS08110	cold shock-like protein CspF	cspF	pseudogene (140/203 nt)
	SNP	1615496	ydfT	82	antitermination protein	<	ydfT	LF82_RS08115	LF82_RS08115	snp_nonsynonymous	C	A	GGT	TGT	28	1	G	C	28	1615496	1615496	nonsynonymous	11
	SNP	1615502	ydfT	76	antitermination protein	<	ydfT	LF82_RS08115	LF82_RS08115	snp_nonsynonymous	A	T	TCT	ACC	26	1	S	T	26	1615502	1615502	nonsynonymous	11
	SNP	1616114	ydfU	527	DUF968 domain-containing protein	<	ydfU	LF82_RS08120	LF82_RS08120	snp_nonsynonymous	G	A	GCG	GTG	176	2	A	V	176	1616114	1616114	nonsynonymous	11
	SNP	1616127	ydfU	514	DUF968 domain-containing protein	<	ydfU	LF82_RS08120	LF82_RS08120	snp_nonsynonymous	G	A	CGC	TGC	172	1	R	C	172	1616127	1616127	nonsynonymous	11
	SNP	1616130	ydfU	511	DUF968 domain-containing protein	<	ydfU	LF82_RS08120	LF82_RS08120	snp_nonsynonymous	G	C	CTC	GTC	171	1	L	V	171	1616130	1616130	nonsynonymous	11
	SNP	1616193	ydfU	448	DUF968 domain-containing protein	<	ydfU	LF82_RS08120	LF82_RS08120	snp_nonsynonymous	C	G	GGT	CGT	150	1	G	R	150	1616193	1616193	nonsynonymous	11
	SNP	1616208	ydfU	433	DUF968 domain-containing protein	<	ydfU	LF82_RS08120	LF82_RS08120	snp_nonsynonymous	T	C	ATG	GTG	145	1	M	V	145	1616208	1616208	nonsynonymous	11
	SNP	1616468	ydfU	173	DUF968 domain-containing protein	<	ydfU	LF82_RS08120	LF82_RS08120	snp_nonsynonymous	A	G	GTG	GCG	58	2	V	A	58	1616468	1616468	nonsynonymous	11
	SNP	1616550	ydfU	91	DUF968 domain-containing protein	<	ydfU	LF82_RS08120	LF82_RS08120	snp_nonsynonymous	T	G	ACC	CCT	31	1	T	P	31	1616550	1616550	nonsynonymous	11
	SNP	1616562	ydfU	79	DUF968 domain-containing protein	<	ydfU	LF82_RS08120	LF82_RS08120	snp_nonsynonymous	C	T	GTA	ATA	27	1	V	I	27	1616562	1616562	nonsynonymous	11
	SNP	1616564	ydfU	77	DUF968 domain-containing protein	<	ydfU	LF82_RS08120	LF82_RS08120	snp_nonsynonymous	G	T	CCG	CAG	26	2	P	Q	26	1616564	1616564	nonsynonymous	11
	SNP	1616566	ydfU	75	DUF968 domain-containing protein	<	ydfU	LF82_RS08120	LF82_RS08120	snp_nonsynonymous	C	T	ATG	ATA	25	3	M	I	25	1616566	1616566	nonsynonymous	11
	SNP	1625787	dicB	130	cell division inhibition protein DicB	>	dicB	LF82_RS08190	LF82_RS08190	snp_nonsynonymous	A	G	ATA	GTA	44	1	I	V	44	1625787	1625787	nonsynonymous	11
	SNP	1625825	dicB	168	cell division inhibition protein DicB	>	dicB	LF82_RS08190	LF82_RS08190	snp_nonsynonymous	G	A	ATG	ATA	56	3	M	I	56	1625825	1625825	nonsynonymous	11
	SNP	1625827	dicB	170	cell division inhibition protein DicB	>	dicB	LF82_RS08190	LF82_RS08190	snp_nonsynonymous	C	A	CCA	CAA	57	2	P	Q	57	1625827	1625827	nonsynonymous	11
	SNP	1625849	ydfD	7	lysis protein YdfD	>	ydfD	LF82_RS08195	LF82_RS08195	snp_nonsynonymous	T	A	TCA	ACA	3	1	S	T	3	1625849	1625849	nonsynonymous	11
	SNP	1627122	LF82_RS08200	995	exonuclease	>	LF82_RS08200	LF82_RS08200	LF82_RS08200	snp_nonsynonymous	G	A	TGC	TAC	332	2	C	Y	332	1627122	1627122	nonsynonymous	11
	SNP	1627553	LF82_RS08200	1426	exonuclease	>	LF82_RS08200	LF82_RS08200	LF82_RS08200	snp_nonsynonymous	G	A	GAT	AAT	476	1	D	N	476	1627553	1627553	nonsynonymous	11
	SNP	1627971	LF82_RS08200	1844	exonuclease	>	LF82_RS08200	LF82_RS08200	LF82_RS08200	snp_nonsynonymous	A	G	AAT	AGT	615	2	N	S	615	1627971	1627971	nonsynonymous	11
	SNP	1791640	chbC	312	PTS N,N'-diacetylchitobiose transporter subunit IIC	<	chbC	LF82_RS09025	LF82_RS09025	snp_nonsynonymous	T	C	ATA	ATG	104	3	I	M	104	1791640	1791640	nonsynonymous	11
	SNP	1844718	nimR	386	DNA-binding transcriptional regulator NimR	<	nimR	LF82_RS09300	LF82_RS09300	snp_nonsynonymous	G	A	CCG	CTG	129	2	P	L	129	1844718	1844718	nonsynonymous	11
	SNP	2382903	arnA	731	bifunctional UDP-4-amino-4-deoxy-L-arabinose formyltransferase/UDP-glucuronic acid oxidase ArnA	>	arnA	LF82_RS11875	LF82_RS11875	snp_nonsynonymous	T	C	TTG	TCG	244	2	L	S	244	2382903	2382903	nonsynonymous	11
	SNP	3268871	snp_pseudogene	3268871	3268871	A	pseudogene					G	LF82_RS16170	<	aer	LF82_RS16170	aerotaxis sensor receptor Aer	aer	pseudogene (985/1521 nt)
	SNP	3270888	ygjG	616	putrescine aminotransferase	>	ygjG	LF82_RS16175	LF82_RS16175	snp_nonsynonymous	A	G	AGG	GGG	206	1	R	G	206	3270888	3270888	nonsynonymous	11
	SNP	3595384	rtcR	446	DNA-binding transcriptional regulator RtcR	>	rtcR	LF82_RS17880	LF82_RS17880	snp_nonsynonymous	G	A	GGT	GAT	149	2	G	D	149	3595384	3595384	nonsynonymous	11
	SNP	3646245	ftsX	953	permease-like cell division protein FtsX	<	ftsX	LF82_RS18125	LF82_RS18125	snp_nonsynonymous	A	G	TTA	TCA	318	2	L	S	318	3646245	3646245	nonsynonymous	11
	SNP	3676471	yhiM	644	DUF2776 family protein	>	yhiM	LF82_RS18275	LF82_RS18275	snp_nonsynonymous	G	A	CGG	CAG	215	2	R	Q	215	3676471	3676471	nonsynonymous	11
	SNP	3921501	dgoR	394	D-galactonate utilization transcriptional regulator DgoR	<	dgoR	LF82_RS19410	LF82_RS19410	snp_nonsynonymous	G	T	CTG	ATG	132	1	L	M	132	3921501	3921501	nonsynonymous	11
	SNP	4519097	frdD	332	fumarate reductase subunit FrdD	<	frdD	LF82_RS22310	LF82_RS22310	snp_nonsynonymous	T	A	GAC	GTC	111	2	D	V	111	4519097	4519097	nonsynonymous	11
	Multiple_Substitution	Position	Gene_Name	Gene_position	Gene_Product	Gene_strand	Overlapping_genes	Locus_tag	Locus_tag_overlapping	Mutation_Type	Size	Reference_nucl	New_Bases	Position_end	Position_start
	SUB	1014811	LF82_RS04905	coding (164-165/189 nt)	protein ninH	>	LF82_RS04905	LF82_RS04905	LF82_RS04905	small_indel	2	AA	CG	1014812	1014811
	SUB	1014814	LF82_RS04905	coding (167-168/189 nt)	protein ninH	>	LF82_RS04905	LF82_RS04905	LF82_RS04905	small_indel	2	AG	CA	1014815	1014814
	SUB	1210838	LF82_RS06065	coding (60-61/3414 nt)	host specificity protein J	>	LF82_RS06065	LF82_RS06065	LF82_RS06065	small_indel	2	AT	CA	1210839	1210838
	SUB	1599618	LF82_RS08000	coding (125-126/387 nt)	phage minor tail protein G	<	LF82_RS08000	LF82_RS08000	LF82_RS08000	small_indel	2	AC	CA	1599619	1599618
	SUB	1614487	cspF	pseudogene (40-41/203 nt)	cold shock-like protein CspF	>	cspF	LF82_RS08110	LF82_RS08110	small_indel	2	TA	GG	1614488	1614487
	SUB	1614510	cspF	pseudogene (63-65/203 nt)	cold shock-like protein CspF	>	cspF	LF82_RS08110	LF82_RS08110	small_indel	3	ATT	CAC	1614512	1614510
	SUB	1616581	ydfU	coding (59-60/1050 nt)	DUF968 domain-containing protein	<	ydfU	LF82_RS08120	LF82_RS08120	small_indel	2	TA	CG	1616582	1616581
	SUB	1621502	LF82_RS08155	coding (399-400/423 nt)	DUF977 family protein	<	LF82_RS08155	LF82_RS08155	LF82_RS08155	small_indel	2	CC	TT	1621503	1621502
	SUB	1625839	dicB	coding (182-183/189 nt)	cell division inhibition protein DicB	>	dicB	LF82_RS08190	LF82_RS08190	small_indel	2	CA	G	1625840	1625839
	SUB	1627124	LF82_RS08200	coding (997/2472 nt)	exonuclease	>	LF82_RS08200	LF82_RS08200	LF82_RS08200	small_indel	1	G	TA	1627124	1627124
	SUB	1627939	LF82_RS08200	coding (1812-1813/2472 nt)	exonuclease	>	LF82_RS08200	LF82_RS08200	LF82_RS08200	small_indel	2	CA	TG	1627940	1627939
	Deletion	Position	Gene_Name	Gene_position	Gene_Product	Gene_strand	Genes_Inactivated	Locus_tag	Locus_tag_inactivated	Mutation_Type	Size	Reference_nucl	Position_end	Position_start
	DEL	826010	pdeI	coding (1227-1235/2358 nt)	EAL domain-containing protein	>	pdeI	LF82_RS03965	LF82_RS03965	small_indel	9	TGTGGAAGC	826018	826010
	DEL	1499473	LF82_RS07515	coding (708/822 nt)	hypothetical protein	>	LF82_RS07515	LF82_RS07515	LF82_RS07515	small_indel	1	A	1499473	1499473
	Insertion	Position	Gene_Name	Gene_position	Gene_Product	Gene_strand	Genes_Inactivated	Locus_tag	Locus_tag_inactivated	Mutation_Type	Reference_nucl	New_Bases	Position_end	Position_start
	INS	907540	ycaC	coding (250/609 nt)	hydrolase	<	ycaC	LF82_RS04325	LF82_RS04325	small_indel	C	GTTAATATTTCCCGGGCG	907540	907540
	INS	1456505	LF82_RS07280	coding (385/945 nt)	aldehyde dehydrogenase	<	LF82_RS07280	LF82_RS07280	LF82_RS07280	large_insertion	C	CACGGAAACAATGGTGTCGTTGCCATCCAGAGTGTCGTCATTGACGTTATAAACGAT	1456505	1456505
	INS	1614524	cspF	pseudogene (77/203 nt)	cold shock-like protein CspF	>	cspF	LF82_RS08110	LF82_RS08110	small_indel	G	T	1614524	1614524
	INS	1625836	dicB	coding (179/189 nt)	cell division inhibition protein DicB	>	dicB	LF82_RS08190	LF82_RS08190	small_indel	G	C	1625836	1625836
clone7	Single_Substitution	Position	Gene_Name	Gene_position	Gene_Product	Gene_strand	Overlapping_genes	Locus_tag	Locus_tag_overlapping	Mutation_Type	Reference_nucl	New_Base	Reference_codon	New_Codon	Codon_Number	Position_in_codon	Reference_A	ANew_AA	AA_Position	Position_end	Position_start	SNP_type	Trans_table
	SNP	4519097	frdD	332	fumarate reductase subunit FrdD	<	frdD	LF82_RS22310	LF82_RS22310	snp_nonsynonymous	T	A	GAC	GTC	111	2	D	V	111	4519097	4519097	nonsynonymous	11
	Multiple_Substitution	Position	Gene_Name	Gene_position	Gene_Product	Gene_strand	Overlapping_genes	Locus_tag	Locus_tag_overlapping	Mutation_Type	Size	Reference_nucl	New_Bases	Position_end	Position_start
	Deletion	Position	Gene_Name	Gene_position	Gene_Product	Gene_strand	Genes_Inactivated	Locus_tag	Locus_tag_inactivated	Mutation_Type	Size	Reference_nucl	Position_end	Position_start
	Insertion	Position	Gene_Name	Gene_position	Gene_Product	Gene_strand	Genes_Inactivated	Locus_tag	Locus_tag_inactivated	Mutation_Type	Reference_nucl	New_Bases	Position_end	Position_start
	INS	907540	ycaC	coding (250/609 nt)	hydrolase	<	ycaC	LF82_RS04325	LF82_RS04325	small_indel	C	G	907540	907540
	INS	1456505	LF82_RS07280	coding (385/945 nt)	aldehyde dehydrogenase	<	LF82_RS07280	LF82_RS07280	LF82_RS07280	small_indel	C	C	1456505	1456505
clone8	Single_Substitution	Position	Gene_Name	Gene_position	Gene_Product	Gene_strand	Overlapping_genes	Locus_tag	Locus_tag_overlapping	Mutation_Type	Reference_nucl	New_Base	Reference_codon	New_Codon	Codon_Number	Position_in_codon	Reference_A	ANew_AA	AA_Position	Position_end	Position_start	SNP_type	Trans_table
	SNP	57883	lptD	1391	LPS assembly protein LptD	<	lptD	LF82_RS00290	LF82_RS00290	snp_nonsynonymous	C	T	GGC	GAC	464	2	G	D	464	57883	57883	nonsynonymous	11
	SNP	173730	snp_pseudogene	173730	173730	T	pseudogene					A	LF82_RS00800	>	fhuA	LF82_RS00800	ferrichrome porin FhuA	fhuA	pseudogene (1342/2244 nt)
	SNP	220333	yaeF	398	YaeF family permuted papain-like enzyme	<	yaeF	LF82_RS01010	LF82_RS01010	snp_nonsynonymous	T	G	GAT	GCT	133	2	D	A	133	220333	220333	nonsynonymous	11
	SNP	354563	yahC	397	DUF1097 domain-containing protein	<	yahC	LF82_RS01645	LF82_RS01645	snp_nonsynonymous	C	T	GTG	ATG	133	1	V	M	133	354563	354563	nonsynonymous	11
	SNP	368656	prpB	874	methylisocitrate lyase	>	prpB	LF82_RS01710	LF82_RS01710	snp_nonsynonymous	T	C	TGT	CGT	292	1	C	R	292	368656	368656	nonsynonymous	11
	SNP	376935	lacA	162	galactoside O-acetyltransferase	<	lacA	LF82_RS01740	LF82_RS01740	snp_nonsynonymous	C	T	ATG	ATA	54	3	M	I	54	376935	376935	nonsynonymous	11
	SNP	404616	snp_pseudogene	404616	404616	G	pseudogene					A	LF82_RS25920	>	LF82_RS25920	LF82_RS25920	hypothetical protein	LF82_RS25920	pseudogene (69/204 nt)
	SNP	607357	ybdM	622	ParB/RepB/Spo0J family partition protein	<	ybdM	LF82_RS02845	LF82_RS02845	snp_nonsynonymous	C	T	GTT	ATT	208	1	V	I	208	607357	607357	nonsynonymous	11
	SNP	737201	zitB	109	CDF family zinc transporter ZitB	<	zitB	LF82_RS03540	LF82_RS03540	snp_nonsynonymous	T	G	ATT	CTT	37	1	I	L	37	737201	737201	nonsynonymous	11
	SNP	769736	yvcK	446	uridine diphosphate-N-acetylglucosamine-binding protein YvcK	<	yvcK	LF82_RS03690	LF82_RS03690	snp_nonsynonymous	T	C	TAC	TGC	149	2	Y	C	149	769736	769736	nonsynonymous	11
	SNP	803193	rhtA	170	threonine/homoserine exporter RhtA	<	rhtA	LF82_RS03870	LF82_RS03870	snp_nonsynonymous	T	G	GAG	GCG	57	2	E	A	57	803193	803193	nonsynonymous	11
	SNP	808140	ldtB	869	L,D-transpeptidase	<	ldtB	LF82_RS03900	LF82_RS03900	snp_nonsynonymous	G	A	GCT	GTT	290	2	A	V	290	808140	808140	nonsynonymous	11
	SNP	819137	iaaA	764	beta-aspartyl-peptidase	>	iaaA	LF82_RS03940	LF82_RS03940	snp_nonsynonymous	G	A	AGT	AAT	255	2	S	N	255	819137	819137	nonsynonymous	11
	SNP	821307	gsiB	91	glutathione ABC transporter substrate-binding protein GsiB	>	gsiB	LF82_RS03950	LF82_RS03950	snp_nonsynonymous	A	G	ATG	GTG	31	1	M	V	31	821307	821307	nonsynonymous	11
	SNP	826476	pdeI	1693	EAL domain-containing protein	>	pdeI	LF82_RS03965	LF82_RS03965	snp_nonsense	G	T	GAG	TAG	565	1	E	*	565	826476	826476	nonsense	11
	SNP	917700	serC	1040	3-phosphoserine/phosphohydroxythreonine transaminase	>	serC	LF82_RS04360	LF82_RS04360	snp_nonsynonymous	T	C	GTT	GCT	347	2	V	A	347	917700	917700	nonsynonymous	11
	SNP	960085	rlmKL	440	bifunctional 23S rRNA (guanine(2069)-N(7))-methyltransferase RlmK/23S rRNA (guanine(2445)-N(2))-methyltransferase RlmL	>	rlmKL	LF82_RS04535	LF82_RS04535	snp_nonsynonymous	C	T	ACC	ATC	147	2	T	I	147	960085	960085	nonsynonymous	11
	SNP	977102	helD	829	DNA helicase IV	>	helD	LF82_RS04610	LF82_RS04610	snp_nonsynonymous	G	T	GCG	TCG	277	1	A	S	277	977102	977102	nonsynonymous	11
	SNP	1002354	LF82_RS04775	377	ead/Ea22-like family protein	<	LF82_RS04775	LF82_RS04775	LF82_RS04775	snp_nonsynonymous	A	T	GTT	GAT	126	2	V	D	126	1002354	1002354	nonsynonymous	11
	SNP	1002416	LF82_RS04775	315	ead/Ea22-like family protein	<	LF82_RS04775	LF82_RS04775	LF82_RS04775	snp_nonsynonymous	A	C	GAT	GAG	105	3	D	E	105	1002416	1002416	nonsynonymous	11
	SNP	1002439	LF82_RS04775	292	ead/Ea22-like family protein	<	LF82_RS04775	LF82_RS04775	LF82_RS04775	snp_nonsynonymous	A	G	TGC	CGC	98	1	C	R	98	1002439	1002439	nonsynonymous	11
	SNP	1002460	LF82_RS04775	271	ead/Ea22-like family protein	<	LF82_RS04775	LF82_RS04775	LF82_RS04775	snp_nonsynonymous	T	C	AGA	GGA	91	1	R	G	91	1002460	1002460	nonsynonymous	11
	SNP	1002481	LF82_RS04775	250	ead/Ea22-like family protein	<	LF82_RS04775	LF82_RS04775	LF82_RS04775	snp_nonsynonymous	C	T	GCA	ACA	84	1	A	T	84	1002481	1002481	nonsynonymous	11
	SNP	1002492	LF82_RS04775	239	ead/Ea22-like family protein	<	LF82_RS04775	LF82_RS04775	LF82_RS04775	snp_nonsynonymous	A	G	GTT	GCT	80	2	V	A	80	1002492	1002492	nonsynonymous	11
	SNP	1002498	LF82_RS04775	233	ead/Ea22-like family protein	<	LF82_RS04775	LF82_RS04775	LF82_RS04775	snp_nonsynonymous	C	T	AGT	AAT	78	2	S	N	78	1002498	1002498	nonsynonymous	11
	SNP	1002598	LF82_RS04775	133	ead/Ea22-like family protein	<	LF82_RS04775	LF82_RS04775	LF82_RS04775	snp_nonsynonymous	G	T	CTT	ATT	45	1	L	I	45	1002598	1002598	nonsynonymous	11
	SNP	1002606	LF82_RS04775	125	ead/Ea22-like family protein	<	LF82_RS04775	LF82_RS04775	LF82_RS04775	snp_nonsynonymous	A	G	GTT	GCT	42	2	V	A	42	1002606	1002606	nonsynonymous	11
	SNP	1002609	LF82_RS04775	122	ead/Ea22-like family protein	<	LF82_RS04775	LF82_RS04775	LF82_RS04775	snp_nonsynonymous	A	G	GTT	GCT	41	2	V	A	41	1002609	1002609	nonsynonymous	11
	SNP	1002633	LF82_RS04775	98	ead/Ea22-like family protein	<	LF82_RS04775	LF82_RS04775	LF82_RS04775	snp_nonsynonymous	C	T	GGT	GAT	33	2	G	D	33	1002633	1002633	nonsynonymous	11
	SNP	1002636	LF82_RS04775	95	ead/Ea22-like family protein	<	LF82_RS04775	LF82_RS04775	LF82_RS04775	snp_nonsynonymous	G	C	GCT	GGT	32	2	A	G	32	1002636	1002636	nonsynonymous	11
	SNP	1002643	LF82_RS04775	88	ead/Ea22-like family protein	<	LF82_RS04775	LF82_RS04775	LF82_RS04775	snp_nonsynonymous	G	A	CTT	TTT	30	1	L	F	30	1002643	1002643	nonsynonymous	11
	SNP	1007849	LF82_RS04825	195	LexA family transcriptional regulator	<	LF82_RS04825	LF82_RS04825	LF82_RS04825	snp_nonsynonymous	T	C	ATA	ATG	65	3	I	M	65	1007849	1007849	nonsynonymous	11
	SNP	1008690	LF82_RS04835	273	lambda phage CII family protein	>	LF82_RS04835	LF82_RS04835	LF82_RS04835	snp_nonsynonymous	A	T	GAA	GAT	91	3	E	D	91	1008690	1008690	nonsynonymous	11
	SNP	1008861	LF82_RS04840	128	hypothetical protein	>	LF82_RS04840	LF82_RS04840	LF82_RS04840	snp_nonsynonymous	A	C	GAT	GCT	43	2	D	A	43	1008861	1008861	nonsynonymous	11
	SNP	1009231	LF82_RS04845	163	replication protein	>	LF82_RS04845	LF82_RS04845	LF82_RS04845	snp_nonsynonymous	T	C	TCC	CCC	55	1	S	P	55	1009231	1009231	nonsynonymous	11
	SNP	1009429	LF82_RS04845	361	replication protein	>	LF82_RS04845	LF82_RS04845	LF82_RS04845	snp_nonsynonymous	A	G	AAT	GAT	121	1	N	D	121	1009429	1009429	nonsynonymous	11
	SNP	1009433	LF82_RS04845	365	replication protein	>	LF82_RS04845	LF82_RS04845	LF82_RS04845	snp_nonsynonymous	C	T	TCA	TTA	122	2	S	L	122	1009433	1009433	nonsynonymous	11
	SNP	1009486	LF82_RS04845	418	replication protein	>	LF82_RS04845	LF82_RS04845	LF82_RS04845	snp_nonsynonymous	G	T	GCC	TCC	140	1	A	S	140	1009486	1009486	nonsynonymous	11
	SNP	1009653	LF82_RS04845	585	replication protein	>	LF82_RS04845	LF82_RS04845	LF82_RS04845	snp_nonsynonymous	T	G	AAT	AAG	195	3	N	K	195	1009653	1009653	nonsynonymous	11
	SNP	1009957	LF82_RS04850	5	replicative DNA helicase	>	LF82_RS04850	LF82_RS04850	LF82_RS04850	snp_nonsynonymous	G	A	AGA	AAA	2	2	R	K	2	1009957	1009957	nonsynonymous	11
	SNP	1010511	LF82_RS04850	559	replicative DNA helicase	>	LF82_RS04850	LF82_RS04850	LF82_RS04850	snp_nonsynonymous	T	G	TCG	GCG	187	1	S	A	187	1010511	1010511	nonsynonymous	11
	SNP	1010762	LF82_RS04850	810	replicative DNA helicase	>	LF82_RS04850	LF82_RS04850	LF82_RS04850	snp_nonsynonymous	A	C	AAA	AAC	270	3	K	N	270	1010762	1010762	nonsynonymous	11
	SNP	1011282	LF82_RS04850	1330	replicative DNA helicase	>	LF82_RS04850	LF82_RS04850	LF82_RS04850	snp_nonsynonymous	G	T	GCA	TCA	444	1	A	S	444	1011282	1011282	nonsynonymous	11
	SNP	1012508	LF82_RS04870	378	recombination protein NinB	>	LF82_RS04870	LF82_RS04870	LF82_RS04870	snp_nonsynonymous	T	G	CAT	CAG	126	3	H	Q	126	1012508	1012508	nonsynonymous	11
	SNP	1013508	LF82_RS04890	229	DNA-binding protein	>	LF82_RS04890	LF82_RS04890	LF82_RS04890	snp_nonsynonymous	G	A	GTT	ATT	77	1	V	I	77	1013508	1013508	nonsynonymous	11
	SNP	1013576	LF82_RS04890	297	DNA-binding protein	>	LF82_RS04890	LF82_RS04890	LF82_RS04890	snp_nonsynonymous	A	C	GAA	GAC	99	3	E	D	99	1013576	1013576	nonsynonymous	11
	SNP	1013737	LF82_RS04890	458	DNA-binding protein	>	LF82_RS04890	LF82_RS04890	LF82_RS04890	snp_nonsynonymous	A	T	TAT	TTT	153	2	Y	F	153	1013737	1013737	nonsynonymous	11
	SNP	1014036	LF82_RS04895	35	DUF1364 domain-containing protein	>	LF82_RS04895	LF82_RS04895	LF82_RS04895	snp_nonsynonymous	C	A	GCA	GAA	12	2	A	E	12	1014036	1014036	nonsynonymous	11
	SNP	1014059	LF82_RS04895	58	DUF1364 domain-containing protein	>	LF82_RS04895	LF82_RS04895	LF82_RS04895	snp_nonsynonymous	A	G	ATA	GTA	20	1	I	V	20	1014059	1014059	nonsynonymous	11
	SNP	1014099	LF82_RS04895	98	DUF1364 domain-containing protein	>	LF82_RS04895	LF82_RS04895	LF82_RS04895	snp_nonsynonymous	A	G	TAC	TGC	33	2	Y	C	33	1014099	1014099	nonsynonymous	11
	SNP	1014201	LF82_RS04895	200	DUF1364 domain-containing protein	>	LF82_RS04895	LF82_RS04895	LF82_RS04895	snp_nonsynonymous	T	A	ATT	AAT	67	2	I	N	67	1014201	1014201	nonsynonymous	11
	SNP	1014287	LF82_RS04895	286	DUF1364 domain-containing protein	>	LF82_RS04895	LF82_RS04895	LF82_RS04895	snp_nonsynonymous	T	C	TCA	CCA	96	1	S	P	96	1014287	1014287	nonsynonymous	11
	SNP	1014647	LF82_RS04900	359	RusA family crossover junction endodeoxyribonuclease	>	LF82_RS04900	LF82_RS04900	LF82_RS04900	snp_nonsynonymous	C	T	GCA	GTA	120	2	A	V	120	1014647	1014647	nonsynonymous	11
	SNP	1014783	LF82_RS04905	136	protein ninH	>	LF82_RS04905	LF82_RS04905	LF82_RS04905	snp_nonsynonymous	A	G	ATA	GTA	46	1	I	V	46	1014783	1014783	nonsynonymous	11
	SNP	1014823	LF82_RS04905	176	protein ninH	>	LF82_RS04905	LF82_RS04905	LF82_RS04905	snp_nonsynonymous	G	A	AGG	AAG	59	2	R	K	59	1014823	1014823	nonsynonymous	11
	SNP	1014832	LF82_RS04905	185	protein ninH	>	LF82_RS04905	LF82_RS04905	LF82_RS04905	snp_nonsynonymous	C	G	CCA	CGA	62	2	P	R	62	1014832	1014832	nonsynonymous	11
	SNP	1016287	LF82_RS04925	91	glycoside hydrolase family protein	>	LF82_RS04925	LF82_RS04925	LF82_RS04925	snp_nonsynonymous	T	C	TAT	CAT	31	1	Y	H	31	1016287	1016287	nonsynonymous	11
	SNP	1016627	LF82_RS04925	431	glycoside hydrolase family protein	>	LF82_RS04925	LF82_RS04925	LF82_RS04925	snp_nonsynonymous	C	T	GCA	GTA	144	2	A	V	144	1016627	1016627	nonsynonymous	11
	SNP	1016703	LF82_RS25565	34	lysis protein	>	LF82_RS25565	LF82_RS25565	LF82_RS25565	snp_nonsynonymous	A	G	ATT	GTT	12	1	I	V	12	1016703	1016703	nonsynonymous	11
	SNP	1017165	LF82_RS25570	71	hypothetical protein	>	LF82_RS25570	LF82_RS25570	LF82_RS25570	snp_nonsynonymous	A	G	CAC	CGC	24	2	H	R	24	1017165	1017165	nonsynonymous	11
	SNP	1017176	LF82_RS25570	82	hypothetical protein	>	LF82_RS25570	LF82_RS25570	LF82_RS25570	snp_nonsynonymous	A	G	AAA	GAA	28	1	K	E	28	1017176	1017176	nonsynonymous	11
	SNP	1017230	LF82_RS25570	136	hypothetical protein	>	LF82_RS25570	LF82_RS25570	LF82_RS25570	snp_nonsynonymous	A	G	AGT	GGT	46	1	S	G	46	1017230	1017230	nonsynonymous	11
	SNP	1018743	LF82_RS04945	179	DUF2560 family protein	>	LF82_RS04945	LF82_RS04945	LF82_RS04945	snp_nonsynonymous	T	C	ATC	ACC	60	2	I	T	60	1018743	1018743	nonsynonymous	11
	SNP	1026576	LF82_RS04990	730	packaged DNA stabilization protein gp10	>	LF82_RS04990	LF82_RS04990	LF82_RS04990	snp_nonsynonymous	G	T	GCT	TCT	244	1	A	S	244	1026576	1026576	nonsynonymous	11
	SNP	1026712	LF82_RS04990	866	packaged DNA stabilization protein gp10	>	LF82_RS04990	LF82_RS04990	LF82_RS04990	snp_nonsynonymous	C	G	GCT	GGT	289	2	A	G	289	1026712	1026712	nonsynonymous	11
	SNP	1028434	LF82_RS05000	217	DUF2824 family protein	>	LF82_RS05000	LF82_RS05000	LF82_RS05000	snp_nonsynonymous	A	G	ATT	GTT	73	1	I	V	73	1028434	1028434	nonsynonymous	11
	SNP	1028571	LF82_RS05000	354	DUF2824 family protein	>	LF82_RS05000	LF82_RS05000	LF82_RS05000	snp_nonsynonymous	T	G	AAT	AAG	118	3	N	K	118	1028571	1028571	nonsynonymous	11
	SNP	1035320	LF82_RS05035	1013	phage head-binding domain-containing protein	>	LF82_RS05035	LF82_RS05035	LF82_RS05035	snp_nonsynonymous	A	G	GAA	GGA	338	2	E	G	338	1035320	1035320	nonsynonymous	11
	SNP	1039306	torR	85	two-component system response regulator TorR	<	torR	LF82_RS05050	LF82_RS05050	snp_nonsynonymous	T	C	ATT	GTT	29	1	I	V	29	1039306	1039306	nonsynonymous	11
	SNP	1069634	pgaB	98	poly-beta-1,6-N-acetyl-D-glucosamine N-deacetylase PgaB	<	pgaB	LF82_RS05190	LF82_RS05190	snp_nonsynonymous	T	C	CAG	CGG	33	2	Q	R	33	1069634	1069634	nonsynonymous	11
	SNP	1075619	ycdX	83	zinc-binding phosphatase	>	ycdX	LF82_RS05220	LF82_RS05220	snp_nonsynonymous	A	G	AAA	AGA	28	2	K	R	28	1075619	1075619	nonsynonymous	11
	SNP	1139081	ycfL	179	YcfL family protein	>	ycfL	LF82_RS05585	LF82_RS05585	snp_nonsynonymous	T	C	GTA	GCA	60	2	V	A	60	1139081	1139081	nonsynonymous	11
	SNP	1202944	LF82_RS06010	59	head-tail joining protein	>	LF82_RS06010	LF82_RS06010	LF82_RS06010	snp_nonsynonymous	G	A	CGC	CAC	20	2	R	H	20	1202944	1202944	nonsynonymous	11
	SNP	1211658	LF82_RS06065	880	host specificity protein J	>	LF82_RS06065	LF82_RS06065	LF82_RS06065	snp_nonsynonymous	G	T	GCG	TCG	294	1	A	S	294	1211658	1211658	nonsynonymous	11
	SNP	1212588	LF82_RS06065	1810	host specificity protein J	>	LF82_RS06065	LF82_RS06065	LF82_RS06065	snp_nonsynonymous	T	C	TAC	CAC	604	1	Y	H	604	1212588	1212588	nonsynonymous	11
	SNP	1225545	bluF	679	blue light-responsive regulator BluF	<	bluF	LF82_RS06145	LF82_RS06145	snp_nonsynonymous	C	T	GCG	ACG	227	1	A	T	227	1225545	1225545	nonsynonymous	11
	SNP	1229930	snp_pseudogene	1229930	1229930	T	pseudogene					C	LF82_RS25595	>	LF82_RS25595	LF82_RS25595	autotransporter outer membrane beta-barrel domain-containing protein	LF82_RS25595	pseudogene (248/1520 nt)
	SNP	1255483	LF82_RS06330	439	ModD protein	<	LF82_RS06330	LF82_RS06330	LF82_RS06330	snp_nonsynonymous	C	G	GCC	CCC	147	1	A	P	147	1255483	1255483	nonsynonymous	11
	SNP	1300922	LF82_RS06540	568	phosphatase PAP2 family protein	>	LF82_RS06540	LF82_RS06540	LF82_RS06540	snp_nonsynonymous	A	G	ACA	GCA	190	1	T	A	190	1300922	1300922	nonsynonymous	11
	SNP	1319641	oppD	5	murein tripeptide/oligopeptide ABC transporter ATP-binding protein OppD	>	oppD	LF82_RS06630	LF82_RS06630	snp_nonsynonymous	G	A	AGC	AAC	2	2	S	N	2	1319641	1319641	nonsynonymous	11
	SNP	1321373	oppF	727	murein tripeptide/oligopeptide ABC transporter ATP-binding protein OppF	>	oppF	LF82_RS06635	LF82_RS06635	snp_nonsynonymous	A	G	ACG	GCG	243	1	T	A	243	1321373	1321373	nonsynonymous	11
	SNP	1386111	ycjN	959	ABC transporter substrate-binding protein	>	ycjN	LF82_RS06975	LF82_RS06975	snp_nonsynonymous	C	T	ACC	ATC	320	2	T	I	320	1386111	1386111	nonsynonymous	11
	SNP	1390980	ycjS	905	Gfo/Idh/MocA family oxidoreductase	>	ycjS	LF82_RS07000	LF82_RS07000	snp_nonsynonymous	A	C	GAC	GCC	302	2	D	A	302	1390980	1390980	nonsynonymous	11
	SNP	1401140	tyrR	1237	transcriptional regulator TyrR	>	tyrR	LF82_RS07040	LF82_RS07040	snp_nonsynonymous	C	T	CCG	TCG	413	1	P	S	413	1401140	1401140	nonsynonymous	11
	SNP	1469638	rlhA	62	23S rRNA 5-hydroxycytidine C2501 synthase	>	rlhA	LF82_RS07360	LF82_RS07360	snp_nonsynonymous	A	G	CAC	CGC	21	2	H	R	21	1469638	1469638	nonsynonymous	11
	SNP	1554594	tam	365	trans-aconitate 2-methyltransferase	>	tam	LF82_RS07775	LF82_RS07775	snp_nonsynonymous	T	C	CTG	CCG	122	2	L	P	122	1554594	1554594	nonsynonymous	11
	SNP	1573085	eamA	668	O-acetylserine/cysteine exporter	<	eamA	LF82_RS07875	LF82_RS07875	snp_nonsynonymous	G	A	GCG	GTG	223	2	A	V	223	1573085	1573085	nonsynonymous	11
	SNP	1586317	LF82_RS07945	55	hypothetical protein	<	LF82_RS07945	LF82_RS07945	LF82_RS07945	snp_nonsynonymous	T	C	ATT	GTT	19	1	I	V	19	1586317	1586317	nonsynonymous	11
	SNP	1586323	LF82_RS07945	49	hypothetical protein	<	LF82_RS07945	LF82_RS07945	LF82_RS07945	snp_nonsynonymous	G	T	CTA	ATA	17	1	L	I	17	1586323	1586323	nonsynonymous	11
	SNP	1588380	LF82_RS07960	1738	prophage tail fiber N-terminal domain-containing protein	<	LF82_RS07960	LF82_RS07960	LF82_RS07960	snp_nonsynonymous	C	T	GCA	ACA	580	1	A	T	580	1588380	1588380	nonsynonymous	11
	SNP	1590719	LF82_RS07965	2873	host specificity protein J	<	LF82_RS07965	LF82_RS07965	LF82_RS07965	snp_nonsynonymous	C	T	AGA	AAA	958	2	R	K	958	1590719	1590719	nonsynonymous	11
	SNP	1590755	LF82_RS07965	2837	host specificity protein J	<	LF82_RS07965	LF82_RS07965	LF82_RS07965	snp_nonsynonymous	G	A	GCA	GTA	946	2	A	V	946	1590755	1590755	nonsynonymous	11
	SNP	1591089	LF82_RS07965	2503	host specificity protein J	<	LF82_RS07965	LF82_RS07965	LF82_RS07965	snp_nonsynonymous	C	G	GTC	CTC	835	1	V	L	835	1591089	1591089	nonsynonymous	11
	SNP	1591383	LF82_RS07965	2209	host specificity protein J	<	LF82_RS07965	LF82_RS07965	LF82_RS07965	snp_nonsynonymous	T	C	ATT	GTT	737	1	I	V	737	1591383	1591383	nonsynonymous	11
	SNP	1593834	LF82_RS07970	466	tail assembly protein	<	LF82_RS07970	LF82_RS07970	LF82_RS07970	snp_nonsynonymous	T	C	ACG	GCG	156	1	T	A	156	1593834	1593834	nonsynonymous	11
	SNP	1593844	LF82_RS07970	456	tail assembly protein	<	LF82_RS07970	LF82_RS07970	LF82_RS07970	snp_nonsynonymous	A	C	AGT	CGG	152	3	S	R	152	1593844	1593844	nonsynonymous	11
	SNP	1593846	LF82_RS07970	454	tail assembly protein	<	LF82_RS07970	LF82_RS07970	LF82_RS07970	snp_nonsynonymous	T	G	AGT	CGG	152	1	S	R	152	1593846	1593846	nonsynonymous	11
	SNP	1594376	LF82_RS07975	565	C40 family peptidase	<	LF82_RS07975	LF82_RS07975	LF82_RS07975	snp_nonsynonymous	T	C	ACC	GCC	189	1	T	A	189	1594376	1594376	nonsynonymous	11
	SNP	1594502	LF82_RS07975	439	C40 family peptidase	<	LF82_RS07975	LF82_RS07975	LF82_RS07975	snp_nonsynonymous	G	A	CGT	TGT	147	1	R	C	147	1594502	1594502	nonsynonymous	11
	SNP	1595502	LF82_RS07980	142	phage minor tail protein L	<	LF82_RS07980	LF82_RS07980	LF82_RS07980	snp_nonsynonymous	A	G	TCG	CCG	48	1	S	P	48	1595502	1595502	nonsynonymous	11
	SNP	1595585	LF82_RS07980	59	phage minor tail protein L	<	LF82_RS07980	LF82_RS07980	LF82_RS07980	snp_nonsynonymous	T	A	CAG	CTG	20	2	Q	L	20	1595585	1595585	nonsynonymous	11
	SNP	1595744	LF82_RS07985	239	phage tail protein	<	LF82_RS07985	LF82_RS07985	LF82_RS07985	snp_nonsynonymous	T	C	AAG	AGG	80	2	K	R	80	1595744	1595744	nonsynonymous	11
	SNP	1596140	LF82_RS07990	2908	phage tail tape measure protein	<	LF82_RS07990	LF82_RS07990	LF82_RS07990	snp_nonsynonymous	C	A	GCC	TCC	970	1	A	S	970	1596140	1596140	nonsynonymous	11
	SNP	1596305	LF82_RS07990	2743	phage tail tape measure protein	<	LF82_RS07990	LF82_RS07990	LF82_RS07990	snp_nonsynonymous	A	G	TGT	CGT	915	1	C	R	915	1596305	1596305	nonsynonymous	11
	SNP	1596550	LF82_RS07990	2498	phage tail tape measure protein	<	LF82_RS07990	LF82_RS07990	LF82_RS07990	snp_nonsynonymous	C	T	GGA	GAA	833	2	G	E	833	1596550	1596550	nonsynonymous	11
	SNP	1596851	LF82_RS07990	2197	phage tail tape measure protein	<	LF82_RS07990	LF82_RS07990	LF82_RS07990	snp_nonsynonymous	T	C	AAT	GAC	733	1	N	D	733	1596851	1596851	nonsynonymous	11
	SNP	1596900	LF82_RS07990	2148	phage tail tape measure protein	<	LF82_RS07990	LF82_RS07990	LF82_RS07990	snp_nonsynonymous	A	C	CAT	CAG	716	3	H	Q	716	1596900	1596900	nonsynonymous	11
	SNP	1597024	LF82_RS07990	2024	phage tail tape measure protein	<	LF82_RS07990	LF82_RS07990	LF82_RS07990	snp_nonsynonymous	T	G	GAA	GCA	675	2	E	A	675	1597024	1597024	nonsynonymous	11
	SNP	1597351	LF82_RS07990	1697	phage tail tape measure protein	<	LF82_RS07990	LF82_RS07990	LF82_RS07990	snp_nonsynonymous	A	G	ATG	ACG	566	2	M	T	566	1597351	1597351	nonsynonymous	11
	SNP	1597473	LF82_RS07990	1575	phage tail tape measure protein	<	LF82_RS07990	LF82_RS07990	LF82_RS07990	snp_nonsynonymous	C	A	GAG	GAT	525	3	E	D	525	1597473	1597473	nonsynonymous	11
	SNP	1597562	LF82_RS07990	1486	phage tail tape measure protein	<	LF82_RS07990	LF82_RS07990	LF82_RS07990	snp_nonsynonymous	C	T	GCT	ACT	496	1	A	T	496	1597562	1597562	nonsynonymous	11
	SNP	1597565	LF82_RS07990	1483	phage tail tape measure protein	<	LF82_RS07990	LF82_RS07990	LF82_RS07990	snp_nonsynonymous	A	C	TCC	GCC	495	1	S	A	495	1597565	1597565	nonsynonymous	11
	SNP	1597646	LF82_RS07990	1402	phage tail tape measure protein	<	LF82_RS07990	LF82_RS07990	LF82_RS07990	snp_nonsynonymous	T	G	AAG	CAG	468	1	K	Q	468	1597646	1597646	nonsynonymous	11
	SNP	1597823	LF82_RS07990	1225	phage tail tape measure protein	<	LF82_RS07990	LF82_RS07990	LF82_RS07990	snp_nonsynonymous	C	A	GCT	TCT	409	1	A	S	409	1597823	1597823	nonsynonymous	11
	SNP	1597867	LF82_RS07990	1181	phage tail tape measure protein	<	LF82_RS07990	LF82_RS07990	LF82_RS07990	snp_nonsynonymous	C	T	AGT	AAT	394	2	S	N	394	1597867	1597867	nonsynonymous	11
	SNP	1598156	LF82_RS07990	892	phage tail tape measure protein	<	LF82_RS07990	LF82_RS07990	LF82_RS07990	snp_nonsynonymous	C	T	GCC	ACC	298	1	A	T	298	1598156	1598156	nonsynonymous	11
	SNP	1598506	LF82_RS07990	542	phage tail tape measure protein	<	LF82_RS07990	LF82_RS07990	LF82_RS07990	snp_nonsynonymous	T	G	GAA	GCA	181	2	E	A	181	1598506	1598506	nonsynonymous	11
	SNP	1599397	LF82_RS08000	347	phage minor tail protein G	<	LF82_RS08000	LF82_RS08000	LF82_RS08000	snp_nonsynonymous	C	A	GGG	GTG	116	2	G	V	116	1599397	1599397	nonsynonymous	11
	SNP	1599656	LF82_RS08000	88	phage minor tail protein G	<	LF82_RS08000	LF82_RS08000	LF82_RS08000	snp_nonsynonymous	C	T	GCG	ACG	30	1	A	T	30	1599656	1599656	nonsynonymous	11
	SNP	1599727	LF82_RS08000	17	phage minor tail protein G	<	LF82_RS08000	LF82_RS08000	LF82_RS08000	snp_nonsynonymous	C	T	GGC	GAC	6	2	G	D	6	1599727	1599727	nonsynonymous	11
	SNP	1599833	LF82_RS08005	715	phage tail protein	<	LF82_RS08005	LF82_RS08005	LF82_RS08005	snp_nonsynonymous	C	T	GCT	ACT	239	1	A	T	239	1599833	1599833	nonsynonymous	11
	SNP	1600646	LF82_RS08010	314	phage minor tail U family protein	<	LF82_RS08010	LF82_RS08010	LF82_RS08010	snp_nonsynonymous	A	T	ATC	AAC	105	2	I	N	105	1600646	1600646	nonsynonymous	11
	SNP	1600680	LF82_RS08010	280	phage minor tail U family protein	<	LF82_RS08010	LF82_RS08010	LF82_RS08010	snp_nonsynonymous	T	C	ATA	GTA	94	1	I	V	94	1600680	1600680	nonsynonymous	11
	SNP	1601032	LF82_RS08015	515	phage tail protein	<	LF82_RS08015	LF82_RS08015	LF82_RS08015	snp_nonsynonymous	C	T	CGC	CAC	172	2	R	H	172	1601032	1601032	nonsynonymous	11
	SNP	1602008	LF82_RS08025	142	DUF2190 family protein	<	LF82_RS08025	LF82_RS08025	LF82_RS08025	snp_nonsynonymous	G	T	CTG	ATG	48	1	L	M	48	1602008	1602008	nonsynonymous	11
	SNP	1602078	LF82_RS08025	72	DUF2190 family protein	<	LF82_RS08025	LF82_RS08025	LF82_RS08025	snp_nonsynonymous	A	C	GAT	GAG	24	3	D	E	24	1602078	1602078	nonsynonymous	11
	SNP	1603147	LF82_RS08030	1117	Clp protease ClpP	<	LF82_RS08030	LF82_RS08030	LF82_RS08030	snp_nonsynonymous	T	C	AGT	GGT	373	1	S	G	373	1603147	1603147	nonsynonymous	11
	SNP	1604844	LF82_RS08035	945	phage portal protein	<	LF82_RS08035	LF82_RS08035	LF82_RS08035	snp_nonsynonymous	C	A	AAG	AAT	315	3	K	N	315	1604844	1604844	nonsynonymous	11
	SNP	1604847	LF82_RS08035	942	phage portal protein	<	LF82_RS08035	LF82_RS08035	LF82_RS08035	snp_nonsynonymous	A	C	GAT	GAG	314	3	D	E	314	1604847	1604847	nonsynonymous	11
	SNP	1604857	LF82_RS08035	932	phage portal protein	<	LF82_RS08035	LF82_RS08035	LF82_RS08035	snp_nonsynonymous	C	T	GGC	GAC	311	2	G	D	311	1604857	1604857	nonsynonymous	11
	SNP	1604870	LF82_RS08035	919	phage portal protein	<	LF82_RS08035	LF82_RS08035	LF82_RS08035	snp_nonsynonymous	G	T	CCG	ACG	307	1	P	T	307	1604870	1604870	nonsynonymous	11
	SNP	1606581	LF82_RS08045	1444	phage terminase large subunit family protein	<	LF82_RS08045	LF82_RS08045	LF82_RS08045	snp_nonsynonymous	C	A	GCC	TCC	482	1	A	S	482	1606581	1606581	nonsynonymous	11
	SNP	1606830	LF82_RS08045	1195	phage terminase large subunit family protein	<	LF82_RS08045	LF82_RS08045	LF82_RS08045	snp_nonsynonymous	G	A	CGC	TGC	399	1	R	C	399	1606830	1606830	nonsynonymous	11
	SNP	1607856	LF82_RS08045	169	phage terminase large subunit family protein	<	LF82_RS08045	LF82_RS08045	LF82_RS08045	snp_nonsynonymous	T	A	ATG	TTG	57	1	M	L	57	1607856	1607856	nonsynonymous	11
	SNP	1609838	LF82_RS08065	199	DUF1398 domain-containing protein	>	LF82_RS08065	LF82_RS08065	LF82_RS08065	snp_nonsynonymous	T	C	TTC	CTC	67	1	F	L	67	1609838	1609838	nonsynonymous	11
	SNP	1610363	gnsB	13	addiction module toxin, GnsA/GnsB family	<	gnsB	LF82_RS08070	LF82_RS08070	snp_nonsynonymous	T	C	AAC	GAC	5	1	N	D	5	1610363	1610363	nonsynonymous	11
	SNP	1610814	LF82_RS25675	34	hypothetical protein	<	LF82_RS25675	LF82_RS25675	LF82_RS25675	snp_nonsynonymous	T	C	ATC	GTC	12	1	I	V	12	1610814	1610814	nonsynonymous	11
	SNP	1612654	ydfR	307	YdfR family protein	<	ydfR	LF82_RS08095	LF82_RS08095	snp_nonsynonymous	T	G	ATA	CTA	103	1	I	L	103	1612654	1612654	nonsynonymous	11
	SNP	1613956	cspB	194	cold shock-like protein CspB	<	cspB	LF82_RS08105	LF82_RS08105	snp_nonsynonymous	A	G	GTA	GCA	65	2	V	A	65	1613956	1613956	nonsynonymous	11
	SNP	1614448	snp_pseudogene	1614448	1614448	C	pseudogene					T	LF82_RS08110	>	cspF	LF82_RS08110	cold shock-like protein CspF	cspF	pseudogene (1/203 nt)
	SNP	1614455	snp_pseudogene	1614455	1614455	C	pseudogene					G	LF82_RS08110	>	cspF	LF82_RS08110	cold shock-like protein CspF	cspF	pseudogene (8/203 nt)
	SNP	1614479	snp_pseudogene	1614479	1614479	A	pseudogene					C	LF82_RS08110	>	cspF	LF82_RS08110	cold shock-like protein CspF	cspF	pseudogene (32/203 nt)
	SNP	1614496	snp_pseudogene	1614496	1614496	A	pseudogene					G	LF82_RS08110	>	cspF	LF82_RS08110	cold shock-like protein CspF	cspF	pseudogene (49/203 nt)
	SNP	1614501	snp_pseudogene	1614501	1614501	A	pseudogene					G	LF82_RS08110	>	cspF	LF82_RS08110	cold shock-like protein CspF	cspF	pseudogene (54/203 nt)
	SNP	1614535	snp_pseudogene	1614535	1614535	C	pseudogene					T	LF82_RS08110	>	cspF	LF82_RS08110	cold shock-like protein CspF	cspF	pseudogene (88/203 nt)
	SNP	1614545	snp_pseudogene	1614545	1614545	C	pseudogene					T	LF82_RS08110	>	cspF	LF82_RS08110	cold shock-like protein CspF	cspF	pseudogene (98/203 nt)
	SNP	1614554	snp_pseudogene	1614554	1614554	T	pseudogene					G	LF82_RS08110	>	cspF	LF82_RS08110	cold shock-like protein CspF	cspF	pseudogene (107/203 nt)
	SNP	1614563	snp_pseudogene	1614563	1614563	T	pseudogene					C	LF82_RS08110	>	cspF	LF82_RS08110	cold shock-like protein CspF	cspF	pseudogene (116/203 nt)
	SNP	1614566	snp_pseudogene	1614566	1614566	A	pseudogene					C	LF82_RS08110	>	cspF	LF82_RS08110	cold shock-like protein CspF	cspF	pseudogene (119/203 nt)
	SNP	1614587	snp_pseudogene	1614587	1614587	A	pseudogene					C	LF82_RS08110	>	cspF	LF82_RS08110	cold shock-like protein CspF	cspF	pseudogene (140/203 nt)
	SNP	1614629	snp_pseudogene	1614629	1614629	A	pseudogene					C	LF82_RS08110	>	cspF	LF82_RS08110	cold shock-like protein CspF	cspF	pseudogene (182/203 nt)
	SNP	1614907	ydfT	671	antitermination protein	<	ydfT	LF82_RS08115	LF82_RS08115	snp_nonsynonymous	A	G	GTG	GCG	224	2	V	A	224	1614907	1614907	nonsynonymous	11
	SNP	1614962	ydfT	616	antitermination protein	<	ydfT	LF82_RS08115	LF82_RS08115	snp_nonsynonymous	A	G	TAT	CAT	206	1	Y	H	206	1614962	1614962	nonsynonymous	11
	SNP	1615178	ydfT	400	antitermination protein	<	ydfT	LF82_RS08115	LF82_RS08115	snp_nonsynonymous	G	A	CGC	TGC	134	1	R	C	134	1615178	1615178	nonsynonymous	11
	SNP	1615288	ydfT	290	antitermination protein	<	ydfT	LF82_RS08115	LF82_RS08115	snp_nonsynonymous	C	T	AGT	AAT	97	2	S	N	97	1615288	1615288	nonsynonymous	11
	SNP	1615397	ydfT	181	antitermination protein	<	ydfT	LF82_RS08115	LF82_RS08115	snp_nonsynonymous	G	A	CCT	TCT	61	1	P	S	61	1615397	1615397	nonsynonymous	11
	SNP	1615496	ydfT	82	antitermination protein	<	ydfT	LF82_RS08115	LF82_RS08115	snp_nonsynonymous	C	A	GGT	TGT	28	1	G	C	28	1615496	1615496	nonsynonymous	11
	SNP	1615502	ydfT	76	antitermination protein	<	ydfT	LF82_RS08115	LF82_RS08115	snp_nonsynonymous	A	T	TCT	ACC	26	1	S	T	26	1615502	1615502	nonsynonymous	11
	SNP	1615607	ydfU	1034	DUF968 domain-containing protein	<	ydfU	LF82_RS08120	LF82_RS08120	snp_nonsynonymous	A	G	ATT	ACT	345	2	I	T	345	1615607	1615607	nonsynonymous	11
	SNP	1615916	ydfU	725	DUF968 domain-containing protein	<	ydfU	LF82_RS08120	LF82_RS08120	snp_nonsynonymous	C	A	AGC	ATC	242	2	S	I	242	1615916	1615916	nonsynonymous	11
	SNP	1616114	ydfU	527	DUF968 domain-containing protein	<	ydfU	LF82_RS08120	LF82_RS08120	snp_nonsynonymous	G	A	GCG	GTG	176	2	A	V	176	1616114	1616114	nonsynonymous	11
	SNP	1616127	ydfU	514	DUF968 domain-containing protein	<	ydfU	LF82_RS08120	LF82_RS08120	snp_nonsynonymous	G	A	CGC	TGC	172	1	R	C	172	1616127	1616127	nonsynonymous	11
	SNP	1616130	ydfU	511	DUF968 domain-containing protein	<	ydfU	LF82_RS08120	LF82_RS08120	snp_nonsynonymous	G	C	CTC	GTC	171	1	L	V	171	1616130	1616130	nonsynonymous	11
	SNP	1616193	ydfU	448	DUF968 domain-containing protein	<	ydfU	LF82_RS08120	LF82_RS08120	snp_nonsynonymous	C	G	GGT	CGT	150	1	G	R	150	1616193	1616193	nonsynonymous	11
	SNP	1616208	ydfU	433	DUF968 domain-containing protein	<	ydfU	LF82_RS08120	LF82_RS08120	snp_nonsynonymous	T	C	ATG	GTG	145	1	M	V	145	1616208	1616208	nonsynonymous	11
	SNP	1616217	ydfU	424	DUF968 domain-containing protein	<	ydfU	LF82_RS08120	LF82_RS08120	snp_nonsynonymous	A	T	TCA	ACA	142	1	S	T	142	1616217	1616217	nonsynonymous	11
	SNP	1616227	ydfU	414	DUF968 domain-containing protein	<	ydfU	LF82_RS08120	LF82_RS08120	snp_nonsynonymous	A	T	CAT	CAA	138	3	H	Q	138	1616227	1616227	nonsynonymous	11
	SNP	1616369	ydfU	272	DUF968 domain-containing protein	<	ydfU	LF82_RS08120	LF82_RS08120	snp_nonsynonymous	T	G	AAA	ACA	91	2	K	T	91	1616369	1616369	nonsynonymous	11
	SNP	1616373	ydfU	268	DUF968 domain-containing protein	<	ydfU	LF82_RS08120	LF82_RS08120	snp_nonsynonymous	T	C	ATT	GTT	90	1	I	V	90	1616373	1616373	nonsynonymous	11
	SNP	1616405	ydfU	236	DUF968 domain-containing protein	<	ydfU	LF82_RS08120	LF82_RS08120	snp_nonsynonymous	G	A	GCT	GTT	79	2	A	V	79	1616405	1616405	nonsynonymous	11
	SNP	1616432	ydfU	209	DUF968 domain-containing protein	<	ydfU	LF82_RS08120	LF82_RS08120	snp_nonsynonymous	G	T	GCA	GAA	70	2	A	E	70	1616432	1616432	nonsynonymous	11
	SNP	1616468	ydfU	173	DUF968 domain-containing protein	<	ydfU	LF82_RS08120	LF82_RS08120	snp_nonsynonymous	A	G	GTG	GCG	58	2	V	A	58	1616468	1616468	nonsynonymous	11
	SNP	1616550	ydfU	91	DUF968 domain-containing protein	<	ydfU	LF82_RS08120	LF82_RS08120	snp_nonsynonymous	T	G	ACC	CCT	31	1	T	P	31	1616550	1616550	nonsynonymous	11
	SNP	1616725	LF82_RS25205	196	hypothetical protein	<	LF82_RS25205	LF82_RS25205	LF82_RS25205	snp_nonsynonymous	G	A	CAC	TAC	66	1	H	Y	66	1616725	1616725	nonsynonymous	11
	SNP	1616805	LF82_RS25205	116	hypothetical protein	<	LF82_RS25205	LF82_RS25205	LF82_RS25205	snp_nonsynonymous	T	G	GAA	GCA	39	2	E	A	39	1616805	1616805	nonsynonymous	11
	SNP	1616826	LF82_RS25205	95	hypothetical protein	<	LF82_RS25205	LF82_RS25205	LF82_RS25205	snp_nonsynonymous	T	A	TAC	TTC	32	2	Y	F	32	1616826	1616826	nonsynonymous	11
	SNP	1616831	LF82_RS25205	90	hypothetical protein	<	LF82_RS25205	LF82_RS25205	LF82_RS25205	snp_nonsynonymous	A	T	GAT	GAA	30	3	D	E	30	1616831	1616831	nonsynonymous	11
	SNP	1621485	LF82_RS08155	417	DUF977 family protein	<	LF82_RS08155	LF82_RS08155	LF82_RS08155	snp_nonsynonymous	C	A	TTG	TTT	139	3	L	F	139	1621485	1621485	nonsynonymous	11
	SNP	1621575	LF82_RS08155	327	DUF977 family protein	<	LF82_RS08155	LF82_RS08155	LF82_RS08155	snp_nonsynonymous	C	A	AGG	AGT	109	3	R	S	109	1621575	1621575	nonsynonymous	11
	SNP	1621633	LF82_RS08155	269	DUF977 family protein	<	LF82_RS08155	LF82_RS08155	LF82_RS08155	snp_nonsynonymous	G	A	GCG	GTG	90	2	A	V	90	1621633	1621633	nonsynonymous	11
	SNP	1621649	LF82_RS08155	253	DUF977 family protein	<	LF82_RS08155	LF82_RS08155	LF82_RS08155	snp_nonsynonymous	G	C	CTG	GTG	85	1	L	V	85	1621649	1621649	nonsynonymous	11
	SNP	1621769	LF82_RS08155	133	DUF977 family protein	<	LF82_RS08155	LF82_RS08155	LF82_RS08155	snp_nonsynonymous	C	T	GTT	ATT	45	1	V	I	45	1621769	1621769	nonsynonymous	11
	SNP	1621780	LF82_RS08155	122	DUF977 family protein	<	LF82_RS08155	LF82_RS08155	LF82_RS08155	snp_nonsynonymous	A	T	TTT	TAT	41	2	F	Y	41	1621780	1621780	nonsynonymous	11
	SNP	1621858	LF82_RS08155	44	DUF977 family protein	<	LF82_RS08155	LF82_RS08155	LF82_RS08155	snp_nonsynonymous	C	T	GGG	GAG	15	2	G	E	15	1621858	1621858	nonsynonymous	11
	SNP	1624582	ydfA	26	DUF1391 family protein	>	ydfA	LF82_RS08180	LF82_RS08180	snp_nonsynonymous	A	G	AAC	AGC	9	2	N	S	9	1624582	1624582	nonsynonymous	11
	SNP	1624597	ydfA	41	DUF1391 family protein	>	ydfA	LF82_RS08180	LF82_RS08180	snp_nonsynonymous	G	A	TGC	TAC	14	2	C	Y	14	1624597	1624597	nonsynonymous	11
	SNP	1625787	dicB	130	cell division inhibition protein DicB	>	dicB	LF82_RS08190	LF82_RS08190	snp_nonsynonymous	A	G	ATA	GTA	44	1	I	V	44	1625787	1625787	nonsynonymous	11
	SNP	1625796	dicB	139	cell division inhibition protein DicB	>	dicB	LF82_RS08190	LF82_RS08190	snp_nonsynonymous	G	C	GTT	CTT	47	1	V	L	47	1625796	1625796	nonsynonymous	11
	SNP	1625821	dicB	164	cell division inhibition protein DicB	>	dicB	LF82_RS08190	LF82_RS08190	snp_nonsynonymous	T	C	CTG	CCG	55	2	L	P	55	1625821	1625821	nonsynonymous	11
	SNP	1625825	dicB	168	cell division inhibition protein DicB	>	dicB	LF82_RS08190	LF82_RS08190	snp_nonsynonymous	G	A	ATG	ATA	56	3	M	I	56	1625825	1625825	nonsynonymous	11
	SNP	1625827	dicB	170	cell division inhibition protein DicB	>	dicB	LF82_RS08190	LF82_RS08190	snp_nonsynonymous	C	A	CCA	CAA	57	2	P	Q	57	1625827	1625827	nonsynonymous	11
	SNP	1625849	ydfD	7	lysis protein YdfD	>	ydfD	LF82_RS08195	LF82_RS08195	snp_nonsynonymous	T	A	TCA	ACA	3	1	S	T	3	1625849	1625849	nonsynonymous	11
	SNP	1625939	ydfD	97	lysis protein YdfD	>	ydfD	LF82_RS08195	LF82_RS08195	snp_nonsynonymous	A	G	ATG	GTG	33	1	M	V	33	1625939	1625939	nonsynonymous	11
	SNP	1626012	ydfD	170	lysis protein YdfD	>	ydfD	LF82_RS08195	LF82_RS08195	snp_nonsynonymous	T	A	ATC	AAC	57	2	I	N	57	1626012	1626012	nonsynonymous	11
	SNP	1626168	LF82_RS08200	41	exonuclease	>	LF82_RS08200	LF82_RS08200	LF82_RS08200	snp_nonsynonymous	T	A	CTG	CAG	14	2	L	Q	14	1626168	1626168	nonsynonymous	11
	SNP	1626174	LF82_RS08200	47	exonuclease	>	LF82_RS08200	LF82_RS08200	LF82_RS08200	snp_nonsynonymous	C	T	ACA	ATA	16	2	T	I	16	1626174	1626174	nonsynonymous	11
	SNP	1626177	LF82_RS08200	50	exonuclease	>	LF82_RS08200	LF82_RS08200	LF82_RS08200	snp_nonsynonymous	G	A	AGG	AAG	17	2	R	K	17	1626177	1626177	nonsynonymous	11
	SNP	1626276	LF82_RS08200	149	exonuclease	>	LF82_RS08200	LF82_RS08200	LF82_RS08200	snp_nonsynonymous	C	T	GCT	GTT	50	2	A	V	50	1626276	1626276	nonsynonymous	11
	SNP	1626302	LF82_RS08200	175	exonuclease	>	LF82_RS08200	LF82_RS08200	LF82_RS08200	snp_nonsynonymous	A	C	ATT	CTT	59	1	I	L	59	1626302	1626302	nonsynonymous	11
	SNP	1626667	LF82_RS08200	540	exonuclease	>	LF82_RS08200	LF82_RS08200	LF82_RS08200	snp_nonsynonymous	G	T	AAG	AAT	180	3	K	N	180	1626667	1626667	nonsynonymous	11
	SNP	1626797	LF82_RS08200	670	exonuclease	>	LF82_RS08200	LF82_RS08200	LF82_RS08200	snp_nonsynonymous	A	C	AAC	CAC	224	1	N	H	224	1626797	1626797	nonsynonymous	11
	SNP	1626825	LF82_RS08200	698	exonuclease	>	LF82_RS08200	LF82_RS08200	LF82_RS08200	snp_nonsynonymous	G	A	AGC	AAC	233	2	S	N	233	1626825	1626825	nonsynonymous	11
	SNP	1626843	LF82_RS08200	716	exonuclease	>	LF82_RS08200	LF82_RS08200	LF82_RS08200	snp_nonsynonymous	T	C	ATT	ACT	239	2	I	T	239	1626843	1626843	nonsynonymous	11
	SNP	1626961	LF82_RS08200	834	exonuclease	>	LF82_RS08200	LF82_RS08200	LF82_RS08200	snp_nonsynonymous	A	T	AAA	AAT	278	3	K	N	278	1626961	1626961	nonsynonymous	11
	SNP	1627122	LF82_RS08200	995	exonuclease	>	LF82_RS08200	LF82_RS08200	LF82_RS08200	snp_nonsynonymous	G	A	TGC	TAC	332	2	C	Y	332	1627122	1627122	nonsynonymous	11
	SNP	1627487	LF82_RS08200	1360	exonuclease	>	LF82_RS08200	LF82_RS08200	LF82_RS08200	snp_nonsynonymous	A	G	ATA	GTA	454	1	I	V	454	1627487	1627487	nonsynonymous	11
	SNP	1627493	LF82_RS08200	1366	exonuclease	>	LF82_RS08200	LF82_RS08200	LF82_RS08200	snp_nonsynonymous	G	A	GTT	ATT	456	1	V	I	456	1627493	1627493	nonsynonymous	11
	SNP	1627553	LF82_RS08200	1426	exonuclease	>	LF82_RS08200	LF82_RS08200	LF82_RS08200	snp_nonsynonymous	G	A	GAT	AAT	476	1	D	N	476	1627553	1627553	nonsynonymous	11
	SNP	1627556	LF82_RS08200	1429	exonuclease	>	LF82_RS08200	LF82_RS08200	LF82_RS08200	snp_nonsynonymous	A	C	AAG	CAG	477	1	K	Q	477	1627556	1627556	nonsynonymous	11
	SNP	1627569	LF82_RS08200	1442	exonuclease	>	LF82_RS08200	LF82_RS08200	LF82_RS08200	snp_nonsynonymous	C	T	GCA	GTA	481	2	A	V	481	1627569	1627569	nonsynonymous	11
	SNP	1627590	LF82_RS08200	1463	exonuclease	>	LF82_RS08200	LF82_RS08200	LF82_RS08200	snp_nonsynonymous	A	C	GAA	GCA	488	2	E	A	488	1627590	1627590	nonsynonymous	11
	SNP	1627666	LF82_RS08200	1539	exonuclease	>	LF82_RS08200	LF82_RS08200	LF82_RS08200	snp_nonsynonymous	T	A	CAT	CAA	513	3	H	Q	513	1627666	1627666	nonsynonymous	11
	SNP	1627670	LF82_RS08200	1543	exonuclease	>	LF82_RS08200	LF82_RS08200	LF82_RS08200	snp_nonsynonymous	T	A	TCG	ACG	515	1	S	T	515	1627670	1627670	nonsynonymous	11
	SNP	1627677	LF82_RS08200	1550	exonuclease	>	LF82_RS08200	LF82_RS08200	LF82_RS08200	snp_nonsynonymous	G	A	CGG	CAG	517	2	R	Q	517	1627677	1627677	nonsynonymous	11
	SNP	1627682	LF82_RS08200	1555	exonuclease	>	LF82_RS08200	LF82_RS08200	LF82_RS08200	snp_nonsynonymous	T	G	TAC	GAC	519	1	Y	D	519	1627682	1627682	nonsynonymous	11
	SNP	1627767	LF82_RS08200	1640	exonuclease	>	LF82_RS08200	LF82_RS08200	LF82_RS08200	snp_nonsynonymous	T	C	GTG	GCG	547	2	V	A	547	1627767	1627767	nonsynonymous	11
	SNP	1627775	LF82_RS08200	1648	exonuclease	>	LF82_RS08200	LF82_RS08200	LF82_RS08200	snp_nonsynonymous	G	A	GTC	ATC	550	1	V	I	550	1627775	1627775	nonsynonymous	11
	SNP	1627819	LF82_RS08200	1692	exonuclease	>	LF82_RS08200	LF82_RS08200	LF82_RS08200	snp_nonsynonymous	T	A	GAT	GAA	564	3	D	E	564	1627819	1627819	nonsynonymous	11
	SNP	1627871	LF82_RS08200	1744	exonuclease	>	LF82_RS08200	LF82_RS08200	LF82_RS08200	snp_nonsynonymous	T	A	TAT	AAC	582	1	Y	N	582	1627871	1627871	nonsynonymous	11
	SNP	1627898	LF82_RS08200	1771	exonuclease	>	LF82_RS08200	LF82_RS08200	LF82_RS08200	snp_nonsynonymous	C	T	CCG	TCG	591	1	P	S	591	1627898	1627898	nonsynonymous	11
	SNP	1627904	LF82_RS08200	1777	exonuclease	>	LF82_RS08200	LF82_RS08200	LF82_RS08200	snp_nonsynonymous	G	A	GAA	AAA	593	1	E	K	593	1627904	1627904	nonsynonymous	11
	SNP	1627946	LF82_RS08200	1819	exonuclease	>	LF82_RS08200	LF82_RS08200	LF82_RS08200	snp_nonsynonymous	G	A	GGC	AGC	607	1	G	S	607	1627946	1627946	nonsynonymous	11
	SNP	1627955	LF82_RS08200	1828	exonuclease	>	LF82_RS08200	LF82_RS08200	LF82_RS08200	snp_nonsynonymous	C	G	CAT	GAC	610	1	H	D	610	1627955	1627955	nonsynonymous	11
	SNP	1627971	LF82_RS08200	1844	exonuclease	>	LF82_RS08200	LF82_RS08200	LF82_RS08200	snp_nonsynonymous	A	G	AAT	AGT	615	2	N	S	615	1627971	1627971	nonsynonymous	11
	SNP	1627995	LF82_RS08200	1868	exonuclease	>	LF82_RS08200	LF82_RS08200	LF82_RS08200	snp_nonsynonymous	G	C	CGC	CCC	623	2	R	P	623	1627995	1627995	nonsynonymous	11
	SNP	1627998	LF82_RS08200	1871	exonuclease	>	LF82_RS08200	LF82_RS08200	LF82_RS08200	snp_nonsynonymous	C	T	TCA	TTA	624	2	S	L	624	1627998	1627998	nonsynonymous	11
	SNP	1628004	LF82_RS08200	1877	exonuclease	>	LF82_RS08200	LF82_RS08200	LF82_RS08200	snp_nonsynonymous	A	C	AAG	ACG	626	2	K	T	626	1628004	1628004	nonsynonymous	11
	SNP	1628177	LF82_RS08200	2050	exonuclease	>	LF82_RS08200	LF82_RS08200	LF82_RS08200	snp_nonsynonymous	G	A	GAA	AAT	684	1	E	N	684	1628177	1628177	nonsynonymous	11
	SNP	1628179	LF82_RS08200	2052	exonuclease	>	LF82_RS08200	LF82_RS08200	LF82_RS08200	snp_nonsynonymous	A	T	GAA	AAT	684	3	E	N	684	1628179	1628179	nonsynonymous	11
	SNP	1629974	LF82_RS08210	1017	site-specific integrase	>	LF82_RS08210	LF82_RS08210	LF82_RS08210	snp_nonsynonymous	C	G	CAC	CAG	339	3	H	Q	339	1629974	1629974	nonsynonymous	11
	SNP	1630281	LF82_RS25220	88	transporter	<	LF82_RS25220	LF82_RS25220	LF82_RS25220	snp_nonsynonymous	G	C	CAT	GAT	30	1	H	D	30	1630281	1630281	nonsynonymous	11
	SNP	1678325	malY	59	bifunctional maltose regulon transcriptional repressor/cystathionine beta-lyase MalY	>	malY	LF82_RS08430	LF82_RS08430	snp_nonsynonymous	A	G	TAT	TGT	20	2	Y	C	20	1678325	1678325	nonsynonymous	11
	SNP	1704908	nemA	833	N-ethylmaleimide reductase	>	nemA	LF82_RS08580	LF82_RS08580	snp_nonsynonymous	G	A	GGA	GAA	278	2	G	E	278	1704908	1704908	nonsynonymous	11
	SNP	1791640	chbC	312	PTS N,N'-diacetylchitobiose transporter subunit IIC	<	chbC	LF82_RS09025	LF82_RS09025	snp_nonsynonymous	T	C	ATA	ATG	104	3	I	M	104	1791640	1791640	nonsynonymous	11
	SNP	1844718	nimR	386	DNA-binding transcriptional regulator NimR	<	nimR	LF82_RS09300	LF82_RS09300	snp_nonsynonymous	G	A	CCG	CTG	129	2	P	L	129	1844718	1844718	nonsynonymous	11
	SNP	1913441	aspS	1615	aspartate--tRNA ligase	<	aspS	LF82_RS09720	LF82_RS09720	snp_nonsynonymous	C	T	GCG	ACG	539	1	A	T	539	1913441	1913441	nonsynonymous	11
	SNP	1966346	fliD	529	flagellar filament capping protein FliD	>	fliD	LF82_RS09995	LF82_RS09995	snp_nonsynonymous	C	T	CGT	TGT	177	1	R	C	177	1966346	1966346	nonsynonymous	11
	SNP	1988615	rcsA	618	transcriptional regulator RcsA	>	rcsA	LF82_RS10130	LF82_RS10130	snp_nonsynonymous	A	G	ATA	ATG	206	3	I	M	206	1988615	1988615	nonsynonymous	11
	SNP	1998530	LF82_RS10195	454	porin	>	LF82_RS10195	LF82_RS10195	LF82_RS10195	snp_nonsynonymous	A	G	AGT	GGT	152	1	S	G	152	1998530	1998530	nonsynonymous	11
	SNP	2021566	irp2	4688	yersiniabactin non-ribosomal peptide synthetase HMWP2	>	irp2	LF82_RS10290	LF82_RS10290	snp_nonsynonymous	C	A	GCA	GAA	1563	2	A	E	1563	2021566	2021566	nonsynonymous	11
	SNP	2023165	irp1	92	yersiniabactin polyketide synthase HMWP1	>	irp1	LF82_RS10295	LF82_RS10295	snp_nonsynonymous	C	T	GCT	GTT	31	2	A	V	31	2023165	2023165	nonsynonymous	11
	SNP	2064601	LF82_RS10440	710	hypothetical protein	>	LF82_RS10440	LF82_RS10440	LF82_RS10440	snp_nonsynonymous	T	A	GTT	GAT	237	2	V	D	237	2064601	2064601	nonsynonymous	11
	SNP	2096342	pduP	206	CoA-acylating propionaldehyde dehydrogenase PduP	>	pduP	LF82_RS10615	LF82_RS10615	snp_nonsynonymous	T	C	CTC	CCC	69	2	L	P	69	2096342	2096342	nonsynonymous	11
	SNP	2161391	dgcE	2095	diguanylate cyclase	>	dgcE	LF82_RS10910	LF82_RS10910	snp_nonsynonymous	C	A	CAA	AAA	699	1	Q	K	699	2161391	2161391	nonsynonymous	11
	SNP	2193017	LF82_RS11020	8	galactitol-specific PTS transporter subunit IIC	<	LF82_RS11020	LF82_RS11020	LF82_RS11020	snp_nonsynonymous	A	G	TTA	TCA	3	2	L	S	3	2193017	2193017	nonsynonymous	11
	SNP	2193162	gatB	151	PTS galactitol transporter subunit IIB	<	gatB	LF82_RS11025	LF82_RS11025	snp_nonsynonymous	T	C	ATG	GTG	51	1	M	V	51	2193162	2193162	nonsynonymous	11
	SNP	2347246	LF82_RS11735	1429	alpha-2-macroglobulin family protein	<	LF82_RS11735	LF82_RS11735	LF82_RS11735	snp_nonsynonymous	A	G	TCG	CCG	477	1	S	P	477	2347246	2347246	nonsynonymous	11
	SNP	2382903	arnA	731	bifunctional UDP-4-amino-4-deoxy-L-arabinose formyltransferase/UDP-glucuronic acid oxidase ArnA	>	arnA	LF82_RS11875	LF82_RS11875	snp_nonsynonymous	T	C	TTG	TCG	244	2	L	S	244	2382903	2382903	nonsynonymous	11
	SNP	2397183	yfbL	160	M28 family peptidase	>	yfbL	LF82_RS11955	LF82_RS11955	snp_nonsynonymous	A	G	ACC	GCC	54	1	T	A	54	2397183	2397183	nonsynonymous	11
	SNP	2459482	LF82_RS12260	265	fimbrial protein	<	LF82_RS12260	LF82_RS12260	LF82_RS12260	snp_nonsynonymous	T	C	ATG	GTG	89	1	M	V	89	2459482	2459482	nonsynonymous	11
	SNP	2464779	LF82_RS12285	28	fimbrial protein	<	LF82_RS12285	LF82_RS12285	LF82_RS12285	snp_nonsynonymous	C	T	GCT	ACT	10	1	A	T	10	2464779	2464779	nonsynonymous	11
	SNP	2506272	glk	446	glucokinase	<	glk	LF82_RS12455	LF82_RS12455	snp_nonsynonymous	T	A	AAG	ATG	149	2	K	M	149	2506272	2506272	nonsynonymous	11
	SNP	2561942	maeB	2049	NADP-dependent oxaloacetate-decarboxylating malate dehydrogenase	<	maeB	LF82_RS12775	LF82_RS12775	snp_nonsynonymous	T	C	ATA	ATG	683	3	I	M	683	2561942	2561942	nonsynonymous	11
	SNP	2578960	ypfH	377	esterase	<	ypfH	LF82_RS12835	LF82_RS12835	snp_nonsynonymous	C	T	GGC	GAC	126	2	G	D	126	2578960	2578960	nonsynonymous	11
	SNP	2679930	recO	233	DNA repair protein RecO	<	recO	LF82_RS13240	LF82_RS13240	snp_nonsynonymous	G	A	GCG	GTG	78	2	A	V	78	2679930	2679930	nonsynonymous	11
	SNP	2716561	bamD	272	outer membrane protein assembly factor BamD	>	bamD	LF82_RS13430	LF82_RS13430	snp_nonsynonymous	T	C	GTC	GCC	91	2	V	A	91	2716561	2716561	nonsynonymous	11
	SNP	2835150	hypB	688	hydrogenase nickel incorporation protein HypB	>	hypB	LF82_RS14145	LF82_RS14145	snp_nonsynonymous	T	G	TCC	GCC	230	1	S	A	230	2835150	2835150	nonsynonymous	11
	SNP	2882174	LF82_RS14385	317	YgcG family protein	>	LF82_RS14385	LF82_RS14385	LF82_RS14385	snp_nonsynonymous	A	G	CAT	CGT	106	2	H	R	106	2882174	2882174	nonsynonymous	11
	SNP	2897769	gudX	1187	glucarate dehydratase family protein	<	gudX	LF82_RS14445	LF82_RS14445	snp_nonsynonymous	G	C	GCT	GGT	396	2	A	G	396	2897769	2897769	nonsynonymous	11
	SNP	3052150	ubiI	152	FAD-dependent 2-octaprenylphenol hydroxylase	<	ubiI	LF82_RS15090	LF82_RS15090	snp_nonsynonymous	G	A	TCG	TTG	51	2	S	L	51	3052150	3052150	nonsynonymous	11
	SNP	3055425	ygfB	4	UPF0149 family protein YgfB	<	ygfB	LF82_RS15105	LF82_RS15105	snp_nonsynonymous	A	G	TCT	CCT	2	1	S	P	2	3055425	3055425	nonsynonymous	11
	SNP	3076108	cmtA	589	PTS mannitol transporter subunit IICB	<	cmtA	LF82_RS15225	LF82_RS15225	snp_nonsynonymous	C	A	GGC	TGC	197	1	G	C	197	3076108	3076108	nonsynonymous	11
	SNP	3169553	pitB	590	inorganic phosphate transporter PitB	<	pitB	LF82_RS15665	LF82_RS15665	snp_nonsynonymous	C	A	CGC	CTC	197	2	R	L	197	3169553	3169553	nonsynonymous	11
	SNP	3200653	LF82_RS15835	30	TRAP transporter small permease	>	LF82_RS15835	LF82_RS15835	LF82_RS15835	snp_nonsynonymous	G	T	AAG	AAT	10	3	K	N	10	3200653	3200653	nonsynonymous	11
	SNP	3214238	mdaB	265	NADPH:quinone oxidoreductase MdaB	>	mdaB	LF82_RS15900	LF82_RS15900	snp_nonsynonymous	A	G	AGT	GGT	89	1	S	G	89	3214238	3214238	nonsynonymous	11
	SNP	3270888	ygjG	616	putrescine aminotransferase	>	ygjG	LF82_RS16175	LF82_RS16175	snp_nonsynonymous	A	G	AGG	GGG	206	1	R	G	206	3270888	3270888	nonsynonymous	11
	SNP	3582737	nfuA	413	Fe-S biogenesis protein NfuA	>	nfuA	LF82_RS17845	LF82_RS17845	snp_nonsynonymous	G	A	GGC	GAC	138	2	G	D	138	3582737	3582737	nonsynonymous	11
	SNP	3595384	rtcR	446	DNA-binding transcriptional regulator RtcR	>	rtcR	LF82_RS17880	LF82_RS17880	snp_nonsynonymous	G	A	GGT	GAT	149	2	G	D	149	3595384	3595384	nonsynonymous	11
	SNP	3629358	yrhA	422	protein YrhA	>	yrhA	LF82_RS18030	LF82_RS18030	snp_nonsynonymous	A	G	GAC	GGC	141	2	D	G	141	3629358	3629358	nonsynonymous	11
	SNP	3646245	ftsX	953	permease-like cell division protein FtsX	<	ftsX	LF82_RS18125	LF82_RS18125	snp_nonsynonymous	A	G	TTA	TCA	318	2	L	S	318	3646245	3646245	nonsynonymous	11
	SNP	3676471	yhiM	644	DUF2776 family protein	>	yhiM	LF82_RS18275	LF82_RS18275	snp_nonsynonymous	G	A	CGG	CAG	215	2	R	Q	215	3676471	3676471	nonsynonymous	11
	SNP	3681535	dtpB	97	dipeptide/tripeptide permease DtpB	>	dtpB	LF82_RS18300	LF82_RS18300	snp_nonsynonymous	A	G	ATG	GTG	33	1	M	V	33	3681535	3681535	nonsynonymous	11
	SNP	3735759	bcsB	2054	cellulose biosynthesis cyclic di-GMP-binding regulatory protein BcsB	<	bcsB	LF82_RS18525	LF82_RS18525	snp_nonsynonymous	T	G	CAA	CCA	685	2	Q	P	685	3735759	3735759	nonsynonymous	11
	SNP	3737845	bcsA	2597	UDP-forming cellulose synthase catalytic subunit	<	bcsA	LF82_RS18530	LF82_RS18530	snp_nonsynonymous	T	C	GAT	GGT	866	2	D	G	866	3737845	3737845	nonsynonymous	11
	SNP	3750664	dppB	332	dipeptide ABC transporter permease DppB	<	dppB	LF82_RS18590	LF82_RS18590	snp_nonsynonymous	A	G	ATC	ACC	111	2	I	T	111	3750664	3750664	nonsynonymous	11
	SNP	3911062	yidL	674	AraC family transcriptional regulator	>	yidL	LF82_RS19350	LF82_RS19350	snp_nonsynonymous	T	C	ATC	ACC	225	2	I	T	225	3911062	3911062	nonsynonymous	11
	SNP	3948508	bglB	1318	6-phospho-beta-glucosidase BglB	<	bglB	LF82_RS19545	LF82_RS19545	snp_nonsynonymous	A	G	TTC	CTC	440	1	F	L	440	3948508	3948508	nonsynonymous	11
	SNP	3952579	bglG	110	transcriptional antiterminator BglG	<	bglG	LF82_RS19555	LF82_RS19555	snp_nonsynonymous	A	G	CTA	CCA	37	2	L	P	37	3952579	3952579	nonsynonymous	11
	SNP	4004966	ilvC	1024	ketol-acid reductoisomerase	>	ilvC	LF82_RS19800	LF82_RS19800	snp_nonsynonymous	G	A	GCG	ACG	342	1	A	T	342	4004966	4004966	nonsynonymous	11
	SNP	4025583	rffM	473	lipopolysaccharide N-acetylmannosaminouronosyltransferase	>	rffM	LF82_RS19900	LF82_RS19900	snp_nonsynonymous	T	C	GTC	GCC	158	2	V	A	158	4025583	4025583	nonsynonymous	11
	SNP	4036934	cyaA	628	class I adenylate cyclase	>	cyaA	LF82_RS19960	LF82_RS19960	snp_nonsynonymous	T	C	TAT	CAT	210	1	Y	H	210	4036934	4036934	nonsynonymous	11
	SNP	4086767	rmuC	1190	DNA recombination protein RmuC	>	rmuC	LF82_RS20210	LF82_RS20210	snp_nonsynonymous	A	G	GAC	GGC	397	2	D	G	397	4086767	4086767	nonsynonymous	11
	SNP	4112589	yihF	515	YdgA family protein	>	yihF	LF82_RS20345	LF82_RS20345	snp_nonsynonymous	A	T	CAG	CTG	172	2	Q	L	172	4112589	4112589	nonsynonymous	11
	SNP	4261971	rpoB	3788	DNA-directed RNA polymerase subunit beta	>	rpoB	LF82_RS21050	LF82_RS21050	snp_nonsynonymous	A	C	GAA	GCA	1263	2	E	A	1263	4261971	4261971	nonsynonymous	11
	SNP	4265868	rpoC	3580	DNA-directed RNA polymerase subunit beta'	>	rpoC	LF82_RS21055	LF82_RS21055	snp_nonsynonymous	C	T	CGT	TGT	1194	1	R	C	1194	4265868	4265868	nonsynonymous	11
	SNP	4277677	zraP	23	zinc resistance sensor/chaperone ZraP	<	zraP	LF82_RS21125	LF82_RS21125	snp_nonsynonymous	G	A	GCC	GTC	8	2	A	V	8	4277677	4277677	nonsynonymous	11
	SNP	4403359	alsC	535	D-allose ABC transporter permease	<	alsC	LF82_RS21685	LF82_RS21685	snp_nonsynonymous	A	G	TCC	CCC	179	1	S	P	179	4403359	4403359	nonsynonymous	11
	SNP	4519097	frdD	332	fumarate reductase subunit FrdD	<	frdD	LF82_RS22310	LF82_RS22310	snp_nonsynonymous	T	A	GAC	GTC	111	2	D	V	111	4519097	4519097	nonsynonymous	11
	SNP	4571616	LF82_RS22585	103	FAD-binding protein	<	LF82_RS22585	LF82_RS22585	LF82_RS22585	snp_nonsynonymous	T	C	ATT	GTT	35	1	I	V	35	4571616	4571616	nonsynonymous	11
	SNP	4667215	fimH	259	type 1 fimbria D-mannose specific adhesin FimH	>	fimH	LF82_RS23020	LF82_RS23020	snp_nonsynonymous	G	T	GGC	TGC	87	1	G	C	87	4667215	4667215	nonsynonymous	11
	SNP	4667491	fimH	535	type 1 fimbria D-mannose specific adhesin FimH	>	fimH	LF82_RS23020	LF82_RS23020	snp_nonsynonymous	C	A	CCT	ACT	179	1	P	T	179	4667491	4667491	nonsynonymous	11
	SNP	4736187	fhuF	518	siderophore-iron reductase FhuF	<	fhuF	LF82_RS23325	LF82_RS23325	snp_nonsynonymous	G	T	GCA	GAA	173	2	A	E	173	4736187	4736187	nonsynonymous	11
	SNP	4743662	yjjU	279	patatin family protein	>	yjjU	LF82_RS23390	LF82_RS23390	snp_nonsynonymous	A	T	GAA	GAT	93	3	E	D	93	4743662	4743662	nonsynonymous	11
	Multiple_Substitution	Position	Gene_Name	Gene_position	Gene_Product	Gene_strand	Overlapping_genes	Locus_tag	Locus_tag_overlapping	Mutation_Type	Size	Reference_nucl	New_Bases	Position_end	Position_start
	SUB	1002478	LF82_RS04775	coding (252-253/552 nt)	ead/Ea22-like family protein	<	LF82_RS04775	LF82_RS04775	LF82_RS04775	small_indel	2	AT	GC	1002479	1002478
	SUB	1002646	LF82_RS04775	coding (83-85/552 nt)	ead/Ea22-like family protein	<	LF82_RS04775	LF82_RS04775	LF82_RS04775	small_indel	3	TCT	GGC	1002648	1002646
	SUB	1002695	LF82_RS04775	coding (35-36/552 nt)	ead/Ea22-like family protein	<	LF82_RS04775	LF82_RS04775	LF82_RS04775	small_indel	2	CT	TA	1002696	1002695
	SUB	1008621	LF82_RS04835	coding (204-205/294 nt)	lambda phage CII family protein	>	LF82_RS04835	LF82_RS04835	LF82_RS04835	small_indel	2	CC	TA	1008622	1008621
	SUB	1010491	LF82_RS04850	coding (539-540/1377 nt)	replicative DNA helicase	>	LF82_RS04850	LF82_RS04850	LF82_RS04850	small_indel	2	TC	CT	1010492	1010491
	SUB	1014168	LF82_RS04895	coding (167-168/291 nt)	DUF1364 domain-containing protein	>	LF82_RS04895	LF82_RS04895	LF82_RS04895	small_indel	2	AC	CG	1014169	1014168
	SUB	1014177	LF82_RS04895	coding (176-177/291 nt)	DUF1364 domain-containing protein	>	LF82_RS04895	LF82_RS04895	LF82_RS04895	small_indel	2	CG	AT	1014178	1014177
	SUB	1014196	LF82_RS04895	coding (195/291 nt)	DUF1364 domain-containing protein	>	LF82_RS04895	LF82_RS04895	LF82_RS04895	small_indel	1	A	CC	1014196	1014196
	SUB	1014811	LF82_RS04905	coding (164-165/189 nt)	protein ninH	>	LF82_RS04905	LF82_RS04905	LF82_RS04905	small_indel	2	AA	CG	1014812	1014811
	SUB	1014814	LF82_RS04905	coding (167-168/189 nt)	protein ninH	>	LF82_RS04905	LF82_RS04905	LF82_RS04905	small_indel	2	AG	CA	1014815	1014814
	SUB	1027016	LF82_RS04990	coding (1170/1419 nt)	packaged DNA stabilization protein gp10	>	LF82_RS04990	LF82_RS04990	LF82_RS04990	small_indel	1	A	GG	1027016	1027016
	SUB	1027025	LF82_RS04990	coding (1179-1180/1419 nt)	packaged DNA stabilization protein gp10	>	LF82_RS04990	LF82_RS04990	LF82_RS04990	small_indel	2	TC	CT	1027026	1027025
	SUB	1210838	LF82_RS06065	coding (60-61/3414 nt)	host specificity protein J	>	LF82_RS06065	LF82_RS06065	LF82_RS06065	small_indel	2	AT	CA	1210839	1210838
	SUB	1211761	LF82_RS06065	coding (983-984/3414 nt)	host specificity protein J	>	LF82_RS06065	LF82_RS06065	LF82_RS06065	small_indel	2	AC	GG	1211762	1211761
	SUB	1591951	LF82_RS07965	coding (1640-1641/3414 nt)	host specificity protein J	<	LF82_RS07965	LF82_RS07965	LF82_RS07965	small_indel	2	GC	AT	1591952	1591951
	SUB	1591968	LF82_RS07965	coding (1623-1624/3414 nt)	host specificity protein J	<	LF82_RS07965	LF82_RS07965	LF82_RS07965	small_indel	2	CG	GT	1591969	1591968
	SUB	1593840	LF82_RS07970	coding (459-460/648 nt)	tail assembly protein	<	LF82_RS07970	LF82_RS07970	LF82_RS07970	small_indel	2	CG	GC	1593841	1593840
	SUB	1597572	LF82_RS07990	coding (1475-1476/3066 nt)	phage tail tape measure protein	<	LF82_RS07990	LF82_RS07990	LF82_RS07990	small_indel	2	TT	CG	1597573	1597572
	SUB	1597620	LF82_RS07990	coding (1427-1428/3066 nt)	phage tail tape measure protein	<	LF82_RS07990	LF82_RS07990	LF82_RS07990	small_indel	2	AC	CT	1597621	1597620
	SUB	1597623	LF82_RS07990	coding (1424-1425/3066 nt)	phage tail tape measure protein	<	LF82_RS07990	LF82_RS07990	LF82_RS07990	small_indel	2	AC	CT	1597624	1597623
	SUB	1597629	LF82_RS07990	coding (1418-1419/3066 nt)	phage tail tape measure protein	<	LF82_RS07990	LF82_RS07990	LF82_RS07990	small_indel	2	TA	CC	1597630	1597629
	SUB	1597642	LF82_RS07990	coding (1404-1406/3066 nt)	phage tail tape measure protein	<	LF82_RS07990	LF82_RS07990	LF82_RS07990	small_indel	3	TAC	GTT	1597644	1597642
	SUB	1599618	LF82_RS08000	coding (125-126/387 nt)	phage minor tail protein G	<	LF82_RS08000	LF82_RS08000	LF82_RS08000	small_indel	2	AC	CA	1599619	1599618
	SUB	1600049	LF82_RS08005	coding (498-499/744 nt)	phage tail protein	<	LF82_RS08005	LF82_RS08005	LF82_RS08005	small_indel	2	CC	AT	1600050	1600049
	SUB	1605561	LF82_RS08035	coding (227-228/1581 nt)	phage portal protein	<	LF82_RS08035	LF82_RS08035	LF82_RS08035	small_indel	2	CT	GA	1605562	1605561
	SUB	1614487	cspF	pseudogene (40-41/203 nt)	cold shock-like protein CspF	>	cspF	LF82_RS08110	LF82_RS08110	small_indel	2	TA	GG	1614488	1614487
	SUB	1614510	cspF	pseudogene (63-65/203 nt)	cold shock-like protein CspF	>	cspF	LF82_RS08110	LF82_RS08110	small_indel	3	ATT	CAC	1614512	1614510
	SUB	1614621	cspF	pseudogene (174-175/203 nt)	cold shock-like protein CspF	>	cspF	LF82_RS08110	LF82_RS08110	small_indel	2	TC	CT	1614622	1614621
	SUB	1616089	ydfU	coding (551-552/1050 nt)	DUF968 domain-containing protein	<	ydfU	LF82_RS08120	LF82_RS08120	small_indel	2	TA	CG	1616090	1616089
	SUB	1616236	ydfU	coding (404-405/1050 nt)	DUF968 domain-containing protein	<	ydfU	LF82_RS08120	LF82_RS08120	small_indel	2	TT	CA	1616237	1616236
	SUB	1616332	ydfU	coding (308-309/1050 nt)	DUF968 domain-containing protein	<	ydfU	LF82_RS08120	LF82_RS08120	small_indel	2	GC	AG	1616333	1616332
	SUB	1616352	ydfU	coding (288-289/1050 nt)	DUF968 domain-containing protein	<	ydfU	LF82_RS08120	LF82_RS08120	small_indel	2	GC	TA	1616353	1616352
	SUB	1621502	LF82_RS08155	coding (399-400/423 nt)	DUF977 family protein	<	LF82_RS08155	LF82_RS08155	LF82_RS08155	small_indel	2	CC	TT	1621503	1621502
	SUB	1621569	LF82_RS08155	coding (332-333/423 nt)	DUF977 family protein	<	LF82_RS08155	LF82_RS08155	LF82_RS08155	small_indel	2	CT	TA	1621570	1621569
	SUB	1621637	LF82_RS08155	coding (264-265/423 nt)	DUF977 family protein	<	LF82_RS08155	LF82_RS08155	LF82_RS08155	small_indel	2	AT	CG	1621638	1621637
	SUB	1621739	LF82_RS08155	coding (162-163/423 nt)	DUF977 family protein	<	LF82_RS08155	LF82_RS08155	LF82_RS08155	small_indel	2	CG	AA	1621740	1621739
	SUB	1621800	LF82_RS08155	coding (101-102/423 nt)	DUF977 family protein	<	LF82_RS08155	LF82_RS08155	LF82_RS08155	small_indel	2	GA	AG	1621801	1621800
	SUB	1621808	LF82_RS08155	coding (93-94/423 nt)	DUF977 family protein	<	LF82_RS08155	LF82_RS08155	LF82_RS08155	small_indel	2	GT	AC	1621809	1621808
	SUB	1625839	dicB	coding (182-183/189 nt)	cell division inhibition protein DicB	>	dicB	LF82_RS08190	LF82_RS08190	small_indel	2	CA	G	1625840	1625839
	SUB	1626190	LF82_RS08200	coding (63-64/2472 nt)	exonuclease	>	LF82_RS08200	LF82_RS08200	LF82_RS08200	small_indel	2	TG	AA	1626191	1626190
	SUB	1626728	LF82_RS08200	coding (601-602/2472 nt)	exonuclease	>	LF82_RS08200	LF82_RS08200	LF82_RS08200	small_indel	2	GG	AA	1626729	1626728
	SUB	1627124	LF82_RS08200	coding (997/2472 nt)	exonuclease	>	LF82_RS08200	LF82_RS08200	LF82_RS08200	small_indel	1	G	TA	1627124	1627124
	SUB	1627309	LF82_RS08200	coding (1182-1183/2472 nt)	exonuclease	>	LF82_RS08200	LF82_RS08200	LF82_RS08200	small_indel	2	CG	TA	1627310	1627309
	SUB	1627633	LF82_RS08200	coding (1506-1507/2472 nt)	exonuclease	>	LF82_RS08200	LF82_RS08200	LF82_RS08200	small_indel	2	CC	TG	1627634	1627633
	SUB	1627867	LF82_RS08200	coding (1740-1741/2472 nt)	exonuclease	>	LF82_RS08200	LF82_RS08200	LF82_RS08200	small_indel	2	AG	CA	1627868	1627867
	SUB	1627939	LF82_RS08200	coding (1812-1813/2472 nt)	exonuclease	>	LF82_RS08200	LF82_RS08200	LF82_RS08200	small_indel	2	CA	TG	1627940	1627939
	SUB	1627949	LF82_RS08200	coding (1822-1823/2472 nt)	exonuclease	>	LF82_RS08200	LF82_RS08200	LF82_RS08200	small_indel	2	AA	GC	1627950	1627949
	SUB	1627962	LF82_RS08200	coding (1835-1836/2472 nt)	exonuclease	>	LF82_RS08200	LF82_RS08200	LF82_RS08200	small_indel	2	AT	CC	1627963	1627962
	SUB	1628022	LF82_RS08200	coding (1895-1896/2472 nt)	exonuclease	>	LF82_RS08200	LF82_RS08200	LF82_RS08200	small_indel	2	AA	TT	1628023	1628022
	SUB	1628207	LF82_RS08200	coding (2080-2081/2472 nt)	exonuclease	>	LF82_RS08200	LF82_RS08200	LF82_RS08200	small_indel	2	AC	GT	1628208	1628207
	SUB	1977897	fliF	coding (640-641/1659 nt)	flagellar M-ring protein FliF	>	fliF	LF82_RS10065	LF82_RS10065	small_indel	2	TT	GG	1977898	1977897
	Deletion	Position	Gene_Name	Gene_position	Gene_Product	Gene_strand	Genes_Inactivated	Locus_tag	Locus_tag_inactivated	Mutation_Type	Size	Reference_nucl	Position_end	Position_start
	DEL	664771	nagC	coding (406/1221 nt)	DNA-binding transcriptional regulator NagC	<	nagC	LF82_RS03155	LF82_RS03155	small_indel	1	A	664771	664771
	DEL	826010	pdeI	coding (1227-1235/2358 nt)	EAL domain-containing protein	>	pdeI	LF82_RS03965	LF82_RS03965	small_indel	9	TGTGGAAGC	826018	826010
	DEL	1014199	LF82_RS04895	coding (198/291 nt)	DUF1364 domain-containing protein	>	LF82_RS04895	LF82_RS04895	LF82_RS04895	small_indel	1	G	1014199	1014199
	DEL	1027019	LF82_RS04990	coding (1173/1419 nt)	packaged DNA stabilization protein gp10	>	LF82_RS04990	LF82_RS04990	LF82_RS04990	small_indel	1	C	1027019	1027019
	DEL	1499473	LF82_RS07515	coding (708/822 nt)	hypothetical protein	>	LF82_RS07515	LF82_RS07515	LF82_RS07515	small_indel	1	A	1499473	1499473
	DEL	1627120	LF82_RS08200	coding (993/2472 nt)	exonuclease	>	LF82_RS08200	LF82_RS08200	LF82_RS08200	small_indel	1	C	1627120	1627120
	DEL	2219078	LF82_RS11145	coding (176/3633 nt)	DUF4132 domain-containing protein	>	LF82_RS11145	LF82_RS11145	LF82_RS11145	small_indel	1	A	2219078	2219078
	DEL	4480454	LF82_RS22090	coding (494-499/1473 nt)	TIGR03752 family integrating conjugative element protein	>	LF82_RS22090	LF82_RS22090	LF82_RS22090	small_indel	6	GGCTGG	4480459	4480454
	Insertion	Position	Gene_Name	Gene_position	Gene_Product	Gene_strand	Genes_Inactivated	Locus_tag	Locus_tag_inactivated	Mutation_Type	Reference_nucl	New_Bases	Position_end	Position_start
	INS	271241	LF82_RS01245	coding (386/1047 nt)	DUF2169 domain-containing protein	>	LF82_RS01245	LF82_RS01245	LF82_RS01245	small_indel	T	T	271241	271241
	INS	907540	ycaC	coding (250/609 nt)	hydrolase	<	ycaC	LF82_RS04325	LF82_RS04325	small_indel	C	GTTAATATTTCCCGGGCG	907540	907540
	INS	1456505	LF82_RS07280	coding (385/945 nt)	aldehyde dehydrogenase	<	LF82_RS07280	LF82_RS07280	LF82_RS07280	large_insertion	C	CACGGAAACAATGGTGTCGTTGCCATCCAGAGTGTCGTCATTGACGTTATAAACGAT	1456505	1456505
	INS	1614524	cspF	pseudogene (77/203 nt)	cold shock-like protein CspF	>	cspF	LF82_RS08110	LF82_RS08110	small_indel	G	T	1614524	1614524
	INS	1625836	dicB	coding (179/189 nt)	cell division inhibition protein DicB	>	dicB	LF82_RS08190	LF82_RS08190	small_indel	G	C	1625836	1625836
	INS	2126998	wzy	pseudogene (434/1235 nt)	O83 family O-antigen polymerase	<	wzy	LF82_RS10775	LF82_RS10775	small_indel	A	A	2126998	2126998
	INS	3113190	LF82_RS15425	coding (692/1149 nt)	capsule polysaccharide export inner-membrane protein KpsE	>	LF82_RS15425	LF82_RS15425	LF82_RS15425	small_indel	C	ACAGGC	3113190	3113190
clone17	Single_Substitution	Position	Gene_Name	Gene_position	Gene_Product	Gene_strand	Overlapping_genes	Locus_tag	Locus_tag_overlapping	Mutation_Type	Reference_nucl	New_Base	Reference_codon	New_Codon	Codon_Number	Position_in_codon	Reference_A	ANew_AA	AA_Position	Position_end	Position_start	SNP_type	Trans_table
	SNP	1992850	yedI	545	DUF808 domain-containing protein	<	yedI	LF82_RS10160	LF82_RS10160	snp_nonsynonymous	G	T	GCG	GAG	182	2	A	E	182	1992850	1992850	nonsynonymous	11
	SNP	3046950	gcvP	2077	aminomethyl-transferring glycine dehydrogenase	<	gcvP	LF82_RS15075	LF82_RS15075	snp_nonsynonymous	A	T	TCG	ACG	693	1	S	T	693	3046950	3046950	nonsynonymous	11
	SNP	3517543	rpsL	128	30S ribosomal protein S12	<	rpsL	LF82_RS17500	LF82_RS17500	snp_nonsynonymous	T	G	AAA	ACA	43	2	K	T	43	3517543	3517543	nonsynonymous	11
	SNP	4453885	cadC	220	lysine decarboxylation/transport transcriptional activator CadC	<	cadC	LF82_RS21930	LF82_RS21930	snp_nonsynonymous	C	T	GAA	AAA	74	1	E	K	74	4453885	4453885	nonsynonymous	11
	SNP	4517555	blc	230	lipocalin Blc	<	blc	LF82_RS22300	LF82_RS22300	snp_nonsynonymous	T	C	AAA	AGA	77	2	K	R	77	4517555	4517555	nonsynonymous	11
	SNP	4517615	blc	170	lipocalin Blc	<	blc	LF82_RS22300	LF82_RS22300	snp_nonsynonymous	A	G	CTG	CCG	57	2	L	P	57	4517615	4517615	nonsynonymous	11
	Multiple_Substitution	Position	Gene_Name	Gene_position	Gene_Product	Gene_strand	Overlapping_genes	Locus_tag	Locus_tag_overlapping	Mutation_Type	Size	Reference_nucl	New_Bases	Position_end	Position_start
	Deletion	Position	Gene_Name	Gene_position	Gene_Product	Gene_strand	Genes_Inactivated	Locus_tag	Locus_tag_inactivated	Mutation_Type	Size	Reference_nucl	Position_end	Position_start
	Insertion	Position	Gene_Name	Gene_position	Gene_Product	Gene_strand	Genes_Inactivated	Locus_tag	Locus_tag_inactivated	Mutation_Type	Reference_nucl	New_Bases	Position_end	Position_start
	INS	907540	ycaC	coding (250/609 nt)	hydrolase	<	ycaC	LF82_RS04325	LF82_RS04325	small_indel	C	G	907540	907540
	INS	1456505	LF82_RS07280	coding (385/945 nt)	aldehyde dehydrogenase	<	LF82_RS07280	LF82_RS07280	LF82_RS07280	small_indel	C	C	1456505	1456505
clone18	Single_Substitution	Position	Gene_Name	Gene_position	Gene_Product	Gene_strand	Overlapping_genes	Locus_tag	Locus_tag_overlapping	Mutation_Type	Reference_nucl	New_Base	Reference_codon	New_Codon	Codon_Number	Position_in_codon	Reference_A	ANew_AA	AA_Position	Position_end	Position_start	SNP_type	Trans_table
	SNP	1992850	yedI	545	DUF808 domain-containing protein	<	yedI	LF82_RS10160	LF82_RS10160	snp_nonsynonymous	G	T	GCG	GAG	182	2	A	E	182	1992850	1992850	nonsynonymous	11
	SNP	3046950	gcvP	2077	aminomethyl-transferring glycine dehydrogenase	<	gcvP	LF82_RS15075	LF82_RS15075	snp_nonsynonymous	A	T	TCG	ACG	693	1	S	T	693	3046950	3046950	nonsynonymous	11
	SNP	3517543	rpsL	128	30S ribosomal protein S12	<	rpsL	LF82_RS17500	LF82_RS17500	snp_nonsynonymous	T	G	AAA	ACA	43	2	K	T	43	3517543	3517543	nonsynonymous	11
	SNP	4452694	cadC	1411	lysine decarboxylation/transport transcriptional activator CadC	<	cadC	LF82_RS21930	LF82_RS21930	snp_nonsynonymous	C	T	GAT	AAT	471	1	D	N	471	4452694	4452694	nonsynonymous	11
	SNP	4517555	blc	230	lipocalin Blc	<	blc	LF82_RS22300	LF82_RS22300	snp_nonsynonymous	T	C	AAA	AGA	77	2	K	R	77	4517555	4517555	nonsynonymous	11
	SNP	4517615	blc	170	lipocalin Blc	<	blc	LF82_RS22300	LF82_RS22300	snp_nonsynonymous	A	G	CTG	CCG	57	2	L	P	57	4517615	4517615	nonsynonymous	11
	Multiple_Substitution	Position	Gene_Name	Gene_position	Gene_Product	Gene_strand	Overlapping_genes	Locus_tag	Locus_tag_overlapping	Mutation_Type	Size	Reference_nucl	New_Bases	Position_end	Position_start
	Deletion	Position	Gene_Name	Gene_position	Gene_Product	Gene_strand	Genes_Inactivated	Locus_tag	Locus_tag_inactivated	Mutation_Type	Size	Reference_nucl	Position_end	Position_start
	Insertion	Position	Gene_Name	Gene_position	Gene_Product	Gene_strand	Genes_Inactivated	Locus_tag	Locus_tag_inactivated	Mutation_Type	Reference_nucl	New_Bases	Position_end	Position_start
	INS	907540	ycaC	coding (250/609 nt)	hydrolase	<	ycaC	LF82_RS04325	LF82_RS04325	small_indel	C	G	907540	907540
	INS	1456505	LF82_RS07280	coding (385/945 nt)	aldehyde dehydrogenase	<	LF82_RS07280	LF82_RS07280	LF82_RS07280	small_indel	C	C	1456505	1456505
clone19	Single_Substitution	Position	Gene_Name	Gene_position	Gene_Product	Gene_strand	Overlapping_genes	Locus_tag	Locus_tag_overlapping	Mutation_Type	Reference_nucl	New_Base	Reference_codon	New_Codon	Codon_Number	Position_in_codon	Reference_A	ANew_AA	AA_Position	Position_end	Position_start	SNP_type	Trans_table
	SNP	1585267	pinQ	8	recombinase family protein	>	pinQ	LF82_RS07935	LF82_RS07935	snp_nonsynonymous	G	A	CGA	CAA	3	2	R	Q	3	1585267	1585267	nonsynonymous	11
	SNP	1585735	pinQ	476	recombinase family protein	>	pinQ	LF82_RS07935	LF82_RS07935	snp_nonsynonymous	T	C	GTG	GCG	159	2	V	A	159	1585735	1585735	nonsynonymous	11
	SNP	1590354	LF82_RS07965	3238	host specificity protein J	<	LF82_RS07965	LF82_RS07965	LF82_RS07965	snp_nonsynonymous	C	T	GAA	AAA	1080	1	E	K	1080	1590354	1590354	nonsynonymous	11
	SNP	1590594	LF82_RS07965	2998	host specificity protein J	<	LF82_RS07965	LF82_RS07965	LF82_RS07965	snp_nonsynonymous	T	C	ACT	GCT	1000	1	T	A	1000	1590594	1590594	nonsynonymous	11
	SNP	1992850	yedI	545	DUF808 domain-containing protein	<	yedI	LF82_RS10160	LF82_RS10160	snp_nonsynonymous	G	T	GCG	GAG	182	2	A	E	182	1992850	1992850	nonsynonymous	11
	SNP	3046950	gcvP	2077	aminomethyl-transferring glycine dehydrogenase	<	gcvP	LF82_RS15075	LF82_RS15075	snp_nonsynonymous	A	T	TCG	ACG	693	1	S	T	693	3046950	3046950	nonsynonymous	11
	SNP	3517543	rpsL	128	30S ribosomal protein S12	<	rpsL	LF82_RS17500	LF82_RS17500	snp_nonsynonymous	T	G	AAA	ACA	43	2	K	T	43	3517543	3517543	nonsynonymous	11
	SNP	4453324	cadC	781	lysine decarboxylation/transport transcriptional activator CadC	<	cadC	LF82_RS21930	LF82_RS21930	snp_nonsynonymous	A	G	TTT	CTT	261	1	F	L	261	4453324	4453324	nonsynonymous	11
	SNP	4517555	blc	230	lipocalin Blc	<	blc	LF82_RS22300	LF82_RS22300	snp_nonsynonymous	T	C	AAA	AGA	77	2	K	R	77	4517555	4517555	nonsynonymous	11
	Multiple_Substitution	Position	Gene_Name	Gene_position	Gene_Product	Gene_strand	Overlapping_genes	Locus_tag	Locus_tag_overlapping	Mutation_Type	Size	Reference_nucl	New_Bases	Position_end	Position_start
	Deletion	Position	Gene_Name	Gene_position	Gene_Product	Gene_strand	Genes_Inactivated	Locus_tag	Locus_tag_inactivated	Mutation_Type	Size	Reference_nucl	Position_end	Position_start
	Insertion	Position	Gene_Name	Gene_position	Gene_Product	Gene_strand	Genes_Inactivated	Locus_tag	Locus_tag_inactivated	Mutation_Type	Reference_nucl	New_Bases	Position_end	Position_start
	INS	907540	ycaC	coding (250/609 nt)	hydrolase	<	ycaC	LF82_RS04325	LF82_RS04325	small_indel	C	G	907540	907540
	INS	1456505	LF82_RS07280	coding (385/945 nt)	aldehyde dehydrogenase	<	LF82_RS07280	LF82_RS07280	LF82_RS07280	small_indel	C	C	1456505	1456505
clone20	Single_Substitution	Position	Gene_Name	Gene_position	Gene_Product	Gene_strand	Overlapping_genes	Locus_tag	Locus_tag_overlapping	Mutation_Type	Reference_nucl	New_Base	Reference_codon	New_Codon	Codon_Number	Position_in_codon	Reference_A	ANew_AA	AA_Position	Position_end	Position_start	SNP_type	Trans_table
	SNP	1992850	yedI	545	DUF808 domain-containing protein	<	yedI	LF82_RS10160	LF82_RS10160	snp_nonsynonymous	G	T	GCG	GAG	182	2	A	E	182	1992850	1992850	nonsynonymous	11
	SNP	3046950	gcvP	2077	aminomethyl-transferring glycine dehydrogenase	<	gcvP	LF82_RS15075	LF82_RS15075	snp_nonsynonymous	A	T	TCG	ACG	693	1	S	T	693	3046950	3046950	nonsynonymous	11
	SNP	3517543	rpsL	128	30S ribosomal protein S12	<	rpsL	LF82_RS17500	LF82_RS17500	snp_nonsynonymous	T	G	AAA	ACA	43	2	K	T	43	3517543	3517543	nonsynonymous	11
	SNP	4517555	blc	230	lipocalin Blc	<	blc	LF82_RS22300	LF82_RS22300	snp_nonsynonymous	T	C	AAA	AGA	77	2	K	R	77	4517555	4517555	nonsynonymous	11
	SNP	4517615	blc	170	lipocalin Blc	<	blc	LF82_RS22300	LF82_RS22300	snp_nonsynonymous	A	G	CTG	CCG	57	2	L	P	57	4517615	4517615	nonsynonymous	11
	Multiple_Substitution	Position	Gene_Name	Gene_position	Gene_Product	Gene_strand	Overlapping_genes	Locus_tag	Locus_tag_overlapping	Mutation_Type	Size	Reference_nucl	New_Bases	Position_end	Position_start
	Deletion	Position	Gene_Name	Gene_position	Gene_Product	Gene_strand	Genes_Inactivated	Locus_tag	Locus_tag_inactivated	Mutation_Type	Size	Reference_nucl	Position_end	Position_start
	Insertion	Position	Gene_Name	Gene_position	Gene_Product	Gene_strand	Genes_Inactivated	Locus_tag	Locus_tag_inactivated	Mutation_Type	Reference_nucl	New_Bases	Position_end	Position_start
	INS	907540	ycaC	coding (250/609 nt)	hydrolase	<	ycaC	LF82_RS04325	LF82_RS04325	small_indel	C	G	907540	907540
	INS	1456505	LF82_RS07280	coding (385/945 nt)	aldehyde dehydrogenase	<	LF82_RS07280	LF82_RS07280	LF82_RS07280	small_indel	C	C	1456505	1456505

## Sheet: LF82_with_H2O2
clone29	Single_Substitution	Position	Gene_Name	Gene_position	Gene_Product	Gene_strand	Overlapping_genes	Locus_tag	Locus_tag_overlapping	Mutation_Type	Reference_nucl	New_Base	Reference_codon	New_Codon	Codon_Number	Position_in_codon	Reference_A	ANew_AA	AA_Position	Position_end	Position_start	SNP_type	Trans_table
	SNP	1992850	yedI	545	DUF808 domain-containing protein	<	yedI	LF82_RS10160	LF82_RS10160	snp_nonsynonymous	G	T	GCG	GAG	182	2	A	E	182	1992850	1992850	nonsynonymous	11
	SNP	3046950	gcvP	2077	aminomethyl-transferring glycine dehydrogenase	<	gcvP	LF82_RS15075	LF82_RS15075	snp_nonsynonymous	A	T	TCG	ACG	693	1	S	T	693	3046950	3046950	nonsynonymous	11
	SNP	3517543	rpsL	128	30S ribosomal protein S12	<	rpsL	LF82_RS17500	LF82_RS17500	snp_nonsynonymous	T	G	AAA	ACA	43	2	K	T	43	3517543	3517543	nonsynonymous	11
	SNP	4517555	blc	230	lipocalin Blc	<	blc	LF82_RS22300	LF82_RS22300	snp_nonsynonymous	T	C	AAA	AGA	77	2	K	R	77	4517555	4517555	nonsynonymous	11
	SNP	4517615	blc	170	lipocalin Blc	<	blc	LF82_RS22300	LF82_RS22300	snp_nonsynonymous	A	G	CTG	CCG	57	2	L	P	57	4517615	4517615	nonsynonymous	11
	Multiple_Substitution	Position	Gene_Name	Gene_position	Gene_Product	Gene_strand	Overlapping_genes	Locus_tag	Locus_tag_overlapping	Mutation_Type	Size	Reference_nucl	New_Bases	Position_end	Position_start
	Deletion	Position	Gene_Name	Gene_position	Gene_Product	Gene_strand	Genes_Inactivated	Locus_tag	Locus_tag_inactivated	Mutation_Type	Size	Reference_nucl	Position_end	Position_start
	Insertion	Position	Gene_Name	Gene_position	Gene_Product	Gene_strand	Genes_Inactivated	Locus_tag	Locus_tag_inactivated	Mutation_Type	Reference_nucl	New_Bases	Position_end	Position_start
	INS	907540	ycaC	coding (250/609 nt)	hydrolase	<	ycaC	LF82_RS04325	LF82_RS04325	small_indel	C	G	907540	907540
	INS	1456505	LF82_RS07280	coding (385/945 nt)	aldehyde dehydrogenase	<	LF82_RS07280	LF82_RS07280	LF82_RS07280	small_indel	C	C	1456505	1456505
clone30	Single_Substitution	Position	Gene_Name	Gene_position	Gene_Product	Gene_strand	Overlapping_genes	Locus_tag	Locus_tag_overlapping	Mutation_Type	Reference_nucl	New_Base	Reference_codon	New_Codon	Codon_Number	Position_in_codon	Reference_A	ANew_AA	AA_Position	Position_end	Position_start	SNP_type	Trans_table
	SNP	1992850	yedI	545	DUF808 domain-containing protein	<	yedI	LF82_RS10160	LF82_RS10160	snp_nonsynonymous	G	T	GCG	GAG	182	2	A	E	182	1992850	1992850	nonsynonymous	11
	SNP	3046950	gcvP	2077	aminomethyl-transferring glycine dehydrogenase	<	gcvP	LF82_RS15075	LF82_RS15075	snp_nonsynonymous	A	T	TCG	ACG	693	1	S	T	693	3046950	3046950	nonsynonymous	11
	SNP	3517543	rpsL	128	30S ribosomal protein S12	<	rpsL	LF82_RS17500	LF82_RS17500	snp_nonsynonymous	T	G	AAA	ACA	43	2	K	T	43	3517543	3517543	nonsynonymous	11
	SNP	4517555	blc	230	lipocalin Blc	<	blc	LF82_RS22300	LF82_RS22300	snp_nonsynonymous	T	C	AAA	AGA	77	2	K	R	77	4517555	4517555	nonsynonymous	11
	SNP	4517615	blc	170	lipocalin Blc	<	blc	LF82_RS22300	LF82_RS22300	snp_nonsynonymous	A	G	CTG	CCG	57	2	L	P	57	4517615	4517615	nonsynonymous	11
	Multiple_Substitution	Position	Gene_Name	Gene_position	Gene_Product	Gene_strand	Overlapping_genes	Locus_tag	Locus_tag_overlapping	Mutation_Type	Size	Reference_nucl	New_Bases	Position_end	Position_start
	Deletion	Position	Gene_Name	Gene_position	Gene_Product	Gene_strand	Genes_Inactivated	Locus_tag	Locus_tag_inactivated	Mutation_Type	Size	Reference_nucl	Position_end	Position_start
	Insertion	Position	Gene_Name	Gene_position	Gene_Product	Gene_strand	Genes_Inactivated	Locus_tag	Locus_tag_inactivated	Mutation_Type	Reference_nucl	New_Bases	Position_end	Position_start
	INS	907540	ycaC	coding (250/609 nt)	hydrolase	<	ycaC	LF82_RS04325	LF82_RS04325	small_indel	C	G	907540	907540
	INS	1456505	LF82_RS07280	coding (385/945 nt)	aldehyde dehydrogenase	<	LF82_RS07280	LF82_RS07280	LF82_RS07280	small_indel	C	C	1456505	1456505
clone31	Single_Substitution	Position	Gene_Name	Gene_position	Gene_Product	Gene_strand	Overlapping_genes	Locus_tag	Locus_tag_overlapping	Mutation_Type	Reference_nucl	New_Base	Reference_codon	New_Codon	Codon_Number	Position_in_codon	Reference_A	ANew_AA	AA_Position	Position_end	Position_start	SNP_type	Trans_table
	SNP	1992850	yedI	545	DUF808 domain-containing protein	<	yedI	LF82_RS10160	LF82_RS10160	snp_nonsynonymous	G	T	GCG	GAG	182	2	A	E	182	1992850	1992850	nonsynonymous	11
	SNP	3046950	gcvP	2077	aminomethyl-transferring glycine dehydrogenase	<	gcvP	LF82_RS15075	LF82_RS15075	snp_nonsynonymous	A	T	TCG	ACG	693	1	S	T	693	3046950	3046950	nonsynonymous	11
	SNP	3517543	rpsL	128	30S ribosomal protein S12	<	rpsL	LF82_RS17500	LF82_RS17500	snp_nonsynonymous	T	G	AAA	ACA	43	2	K	T	43	3517543	3517543	nonsynonymous	11
	SNP	4517555	blc	230	lipocalin Blc	<	blc	LF82_RS22300	LF82_RS22300	snp_nonsynonymous	T	C	AAA	AGA	77	2	K	R	77	4517555	4517555	nonsynonymous	11
	SNP	4517615	blc	170	lipocalin Blc	<	blc	LF82_RS22300	LF82_RS22300	snp_nonsynonymous	A	G	CTG	CCG	57	2	L	P	57	4517615	4517615	nonsynonymous	11
	Multiple_Substitution	Position	Gene_Name	Gene_position	Gene_Product	Gene_strand	Overlapping_genes	Locus_tag	Locus_tag_overlapping	Mutation_Type	Size	Reference_nucl	New_Bases	Position_end	Position_start
	Deletion	Position	Gene_Name	Gene_position	Gene_Product	Gene_strand	Genes_Inactivated	Locus_tag	Locus_tag_inactivated	Mutation_Type	Size	Reference_nucl	Position_end	Position_start
	Insertion	Position	Gene_Name	Gene_position	Gene_Product	Gene_strand	Genes_Inactivated	Locus_tag	Locus_tag_inactivated	Mutation_Type	Reference_nucl	New_Bases	Position_end	Position_start
	INS	907540	ycaC	coding (250/609 nt)	hydrolase	<	ycaC	LF82_RS04325	LF82_RS04325	small_indel	C	G	907540	907540
	INS	1456505	LF82_RS07280	coding (385/945 nt)	aldehyde dehydrogenase	<	LF82_RS07280	LF82_RS07280	LF82_RS07280	small_indel	C	C	1456505	1456505
clone32	Single_Substitution	Position	Gene_Name	Gene_position	Gene_Product	Gene_strand	Overlapping_genes	Locus_tag	Locus_tag_overlapping	Mutation_Type	Reference_nucl	New_Base	Reference_codon	New_Codon	Codon_Number	Position_in_codon	Reference_A	ANew_AA	AA_Position	Position_end	Position_start	SNP_type	Trans_table
	SNP	691643	speFL	73	leader peptide SpeFL	<	speFL	LF82_RS25540	LF82_RS25540	snp_nonsynonymous	T	A	AGT	TGT	25	1	S	C	25	691643	691643	nonsynonymous	11
	SNP	1992850	yedI	545	DUF808 domain-containing protein	<	yedI	LF82_RS10160	LF82_RS10160	snp_nonsynonymous	G	T	GCG	GAG	182	2	A	E	182	1992850	1992850	nonsynonymous	11
	SNP	3046950	gcvP	2077	aminomethyl-transferring glycine dehydrogenase	<	gcvP	LF82_RS15075	LF82_RS15075	snp_nonsynonymous	A	T	TCG	ACG	693	1	S	T	693	3046950	3046950	nonsynonymous	11
	SNP	3517543	rpsL	128	30S ribosomal protein S12	<	rpsL	LF82_RS17500	LF82_RS17500	snp_nonsynonymous	T	G	AAA	ACA	43	2	K	T	43	3517543	3517543	nonsynonymous	11
	SNP	4517555	blc	230	lipocalin Blc	<	blc	LF82_RS22300	LF82_RS22300	snp_nonsynonymous	T	C	AAA	AGA	77	2	K	R	77	4517555	4517555	nonsynonymous	11
	SNP	4517615	blc	170	lipocalin Blc	<	blc	LF82_RS22300	LF82_RS22300	snp_nonsynonymous	A	G	CTG	CCG	57	2	L	P	57	4517615	4517615	nonsynonymous	11
	Multiple_Substitution	Position	Gene_Name	Gene_position	Gene_Product	Gene_strand	Overlapping_genes	Locus_tag	Locus_tag_overlapping	Mutation_Type	Size	Reference_nucl	New_Bases	Position_end	Position_start
	Deletion	Position	Gene_Name	Gene_position	Gene_Product	Gene_strand	Genes_Inactivated	Locus_tag	Locus_tag_inactivated	Mutation_Type	Size	Reference_nucl	Position_end	Position_start
	Insertion	Position	Gene_Name	Gene_position	Gene_Product	Gene_strand	Genes_Inactivated	Locus_tag	Locus_tag_inactivated	Mutation_Type	Reference_nucl	New_Bases	Position_end	Position_start
	INS	907540	ycaC	coding (250/609 nt)	hydrolase	<	ycaC	LF82_RS04325	LF82_RS04325	small_indel	C	G	907540	907540
	INS	1456505	LF82_RS07280	coding (385/945 nt)	aldehyde dehydrogenase	<	LF82_RS07280	LF82_RS07280	LF82_RS07280	small_indel	C	C	1456505	1456505

## Sheet: MG1655_without_H2O2
clone1	Single_Substitution	Position	Gene_Name	Gene_position	Gene_Product	Gene_strand	Overlapping_genes	Locus_tag	Locus_tag_overlapping	Mutation_Type	Reference_nucl	New_Base	Reference_codon	New_Codon	Codon_Number	Position_in_codon	Reference_A	ANew_AA	AA_Position	Position_end	Position_start	SNP_type	Trans_table
	SNP	2312294	ompC	456	outer membrane porin C	<	ompC	b2215	b2215	snp_nonsense	G	C	TAC	TAG	152	3	Y	*	152	2312294	2312294	nonsense	11
	SNP	3474424	rpsL	129	30S ribosomal subunit protein S12	<	rpsL	b3342	b3342	snp_nonsynonymous	T	G	AAA	AAC	43	3	K	N	43	3474424	3474424	nonsynonymous	11
	Multiple_Substitution	Position	Gene_Name	Gene_position	Gene_Product	Gene_strand	Overlapping_genes	Locus_tag	Locus_tag_overlapping	Mutation_Type	Size	Reference_nucl	New_Bases	Position_end	Position_start
	Deletion	Position	Gene_Name	Gene_position	Gene_Product	Gene_strand	Genes_Inactivated	Locus_tag	Locus_tag_inactivated	Mutation_Type	Size	Reference_nucl	Position_end	Position_start
	DEL	1978503	insB5-insA5	insB5,insA5	insB5,insA5	[b1893]-[b1894]	b1893,b1894	large_deletion	1979278	1978503	776		776-bp
	Insertion	Position	Gene_Name	Gene_position	Gene_Product	Gene_strand	Genes_Inactivated	Locus_tag	Locus_tag_inactivated	Mutation_Type	Reference_nucl	New_Bases	Position_end	Position_start
clone2	Single_Substitution	Position	Gene_Name	Gene_position	Gene_Product	Gene_strand	Overlapping_genes	Locus_tag	Locus_tag_overlapping	Mutation_Type	Reference_nucl	New_Base	Reference_codon	New_Codon	Codon_Number	Position_in_codon	Reference_A	ANew_AA	AA_Position	Position_end	Position_start	SNP_type	Trans_table
	SNP	3474424	rpsL	129	30S ribosomal subunit protein S12	<	rpsL	b3342	b3342	snp_nonsynonymous	T	G	AAA	AAC	43	3	K	N	43	3474424	3474424	nonsynonymous	11
	SNP	3536194	ompR	391	DNA-binding transcriptional dual regulator OmpR	<	ompR	b3405	b3405	snp_nonsynonymous	G	A	CCG	TCG	131	1	P	S	131	3536194	3536194	nonsynonymous	11
	Multiple_Substitution	Position	Gene_Name	Gene_position	Gene_Product	Gene_strand	Overlapping_genes	Locus_tag	Locus_tag_overlapping	Mutation_Type	Size	Reference_nucl	New_Bases	Position_end	Position_start
	Deletion	Position	Gene_Name	Gene_position	Gene_Product	Gene_strand	Genes_Inactivated	Locus_tag	Locus_tag_inactivated	Mutation_Type	Size	Reference_nucl	Position_end	Position_start
	DEL	257908	insB9-[crl]	insB9,insA9,[crl]	insB9,insA9,crl	[b4710]-[b0240]	b4710,b4709,b0240	large_deletion	258683	257908	776		776-bp
	DEL	1978503	insB5-insA5	insB5,insA5	insB5,insA5	[b1893]-[b1894]	b1893,b1894	large_deletion	1979278	1978503	776		776-bp
	Insertion	Position	Gene_Name	Gene_position	Gene_Product	Gene_strand	Genes_Inactivated	Locus_tag	Locus_tag_inactivated	Mutation_Type	Reference_nucl	New_Bases	Position_end	Position_start
clone3	Single_Substitution	Position	Gene_Name	Gene_position	Gene_Product	Gene_strand	Overlapping_genes	Locus_tag	Locus_tag_overlapping	Mutation_Type	Reference_nucl	New_Base	Reference_codon	New_Codon	Codon_Number	Position_in_codon	Reference_A	ANew_AA	AA_Position	Position_end	Position_start	SNP_type	Trans_table
	SNP	3474424	rpsL	129	30S ribosomal subunit protein S12	<	rpsL	b3342	b3342	snp_nonsynonymous	T	G	AAA	AAC	43	3	K	N	43	3474424	3474424	nonsynonymous	11
	Multiple_Substitution	Position	Gene_Name	Gene_position	Gene_Product	Gene_strand	Overlapping_genes	Locus_tag	Locus_tag_overlapping	Mutation_Type	Size	Reference_nucl	New_Bases	Position_end	Position_start
	Deletion	Position	Gene_Name	Gene_position	Gene_Product	Gene_strand	Genes_Inactivated	Locus_tag	Locus_tag_inactivated	Mutation_Type	Size	Reference_nucl	Position_end	Position_start
	DEL	1978503	insB5-insA5	insB5,insA5	insB5,insA5	[b1893]-[b1894]	b1893,b1894	large_deletion	1979278	1978503	776		776-bp
	DEL	2312451	ompC	coding (292-299/1104 nt)	outer membrane porin C	<	ompC	b2215	b2215	small_indel	8	CCTGCGAA	2312458	2312451
	Insertion	Position	Gene_Name	Gene_position	Gene_Product	Gene_strand	Genes_Inactivated	Locus_tag	Locus_tag_inactivated	Mutation_Type	Reference_nucl	New_Bases	Position_end	Position_start
clone4	Single_Substitution	Position	Gene_Name	Gene_position	Gene_Product	Gene_strand	Overlapping_genes	Locus_tag	Locus_tag_overlapping	Mutation_Type	Reference_nucl	New_Base	Reference_codon	New_Codon	Codon_Number	Position_in_codon	Reference_A	ANew_AA	AA_Position	Position_end	Position_start	SNP_type	Trans_table
	SNP	3474424	rpsL	129	30S ribosomal subunit protein S12	<	rpsL	b3342	b3342	snp_nonsynonymous	T	G	AAA	AAC	43	3	K	N	43	3474424	3474424	nonsynonymous	11
	Multiple_Substitution	Position	Gene_Name	Gene_position	Gene_Product	Gene_strand	Overlapping_genes	Locus_tag	Locus_tag_overlapping	Mutation_Type	Size	Reference_nucl	New_Bases	Position_end	Position_start
	Deletion	Position	Gene_Name	Gene_position	Gene_Product	Gene_strand	Genes_Inactivated	Locus_tag	Locus_tag_inactivated	Mutation_Type	Size	Reference_nucl	Position_end	Position_start
	DEL	257908	insB9-[crl]	insB9,insA9,[crl]	insB9,insA9,crl	[b4710]-[b0240]	b4710,b4709,b0240	large_deletion	258683	257908	776		776-bp
	DEL	1978503	insB5-insA5	insB5,insA5	insB5,insA5	[b1893]-[b1894]	b1893,b1894	large_deletion	1979278	1978503	776		776-bp
	DEL	2290114	[yejO]-[rcsD]	[yejO],narP,ccmH,ccmG,ccmF,ccmE,ccmD,ccmC,ccmB,ccmA,napC,napB,napH,napG,napA,napD,napF,yojO,eco,mqo,yojI,alkB,ada,ftp,ompC,micF,[rcsD]	yejO,narP,ccmH,ccmG,ccmF,ccmE,ccmD,ccmC,ccmB,ccmA,napC,napB,napH,napG,napA,napD,napF,yojO,eco,mqo,yojI,alkB,ada,ftp,ompC,micF,rcsD	[b2190]-[b2216]	b2190,b2193,b2194,b2195,b2196,b2197,b2198,b2199,b2200,b2201,b2202,b2203,b2204,b2205,b2206,b2207,b2208,b4604,b2209,b2210,b2211,b2212,b2213,b2214,b2215,b4439,b2216	IS5	large_deletion	2314821	24708		2290114	24708-bp
	Insertion	Position	Gene_Name	Gene_position	Gene_Product	Gene_strand	Genes_Inactivated	Locus_tag	Locus_tag_inactivated	Mutation_Type	Reference_nucl	New_Bases	Position_end	Position_start
clone16	Single_Substitution	Position	Gene_Name	Gene_position	Gene_Product	Gene_strand	Overlapping_genes	Locus_tag	Locus_tag_overlapping	Mutation_Type	Reference_nucl	New_Base	Reference_codon	New_Codon	Codon_Number	Position_in_codon	Reference_A	ANew_AA	AA_Position	Position_end	Position_start	SNP_type	Trans_table
	SNP	3474424	rpsL	129	30S ribosomal subunit protein S12	<	rpsL	b3342	b3342	snp_nonsynonymous	T	G	AAA	AAC	43	3	K	N	43	3474424	3474424	nonsynonymous	11
	Multiple_Substitution	Position	Gene_Name	Gene_position	Gene_Product	Gene_strand	Overlapping_genes	Locus_tag	Locus_tag_overlapping	Mutation_Type	Size	Reference_nucl	New_Bases	Position_end	Position_start
	Deletion	Position	Gene_Name	Gene_position	Gene_Product	Gene_strand	Genes_Inactivated	Locus_tag	Locus_tag_inactivated	Mutation_Type	Size	Reference_nucl	Position_end	Position_start
	Insertion	Position	Gene_Name	Gene_position	Gene_Product	Gene_strand	Genes_Inactivated	Locus_tag	Locus_tag_inactivated	Mutation_Type	Reference_nucl	New_Bases	Position_end	Position_start

## Sheet: MG1655_with_H2O2
clone25	Single_Substitution	Position	Gene_Name	Gene_position	Gene_Product	Gene_strand	Overlapping_genes	Locus_tag	Locus_tag_overlapping	Mutation_Type	Reference_nucl	New_Base	Reference_codon	New_Codon	Codon_Number	Position_in_codon	Reference_A	ANew_AA	AA_Position	Position_end	Position_start	SNP_type	Trans_table
	SNP	3474424	rpsL	129	30S ribosomal subunit protein S12	<	rpsL	b3342	b3342	snp_nonsynonymous	T	G	AAA	AAC	43	3	K	N	43	3474424	3474424	nonsynonymous	11
	Multiple_Substitution	Position	Gene_Name	Gene_position	Gene_Product	Gene_strand	Overlapping_genes	Locus_tag	Locus_tag_overlapping	Mutation_Type	Size	Reference_nucl	New_Bases	Position_end	Position_start
	Deletion	Position	Gene_Name	Gene_position	Gene_Product	Gene_strand	Genes_Inactivated	Locus_tag	Locus_tag_inactivated	Mutation_Type	Size	Reference_nucl	Position_end	Position_start
	DEL	257908	insB9-[crl]	insB9,insA9,[crl]	insB9,insA9,crl	[b4710]-[b0240]	b4710,b4709,b0240	large_deletion	258683	257908	776		776-bp
	DEL	1978503	insB5-insA5	insB5,insA5	insB5,insA5	[b1893]-[b1894]	b1893,b1894	large_deletion	1979278	1978503	776		776-bp
	Insertion	Position	Gene_Name	Gene_position	Gene_Product	Gene_strand	Genes_Inactivated	Locus_tag	Locus_tag_inactivated	Mutation_Type	Reference_nucl	New_Bases	Position_end	Position_start
clone26	Single_Substitution	Position	Gene_Name	Gene_position	Gene_Product	Gene_strand	Overlapping_genes	Locus_tag	Locus_tag_overlapping	Mutation_Type	Reference_nucl	New_Base	Reference_codon	New_Codon	Codon_Number	Position_in_codon	Reference_A	ANew_AA	AA_Position	Position_end	Position_start	SNP_type	Trans_table
	SNP	3474424	rpsL	129	30S ribosomal subunit protein S12	<	rpsL	b3342	b3342	snp_nonsynonymous	T	G	AAA	AAC	43	3	K	N	43	3474424	3474424	nonsynonymous	11
	Multiple_Substitution	Position	Gene_Name	Gene_position	Gene_Product	Gene_strand	Overlapping_genes	Locus_tag	Locus_tag_overlapping	Mutation_Type	Size	Reference_nucl	New_Bases	Position_end	Position_start
	Deletion	Position	Gene_Name	Gene_position	Gene_Product	Gene_strand	Genes_Inactivated	Locus_tag	Locus_tag_inactivated	Mutation_Type	Size	Reference_nucl	Position_end	Position_start
	DEL	257908	insB9-[crl]	insB9,insA9,[crl]	insB9,insA9,crl	[b4710]-[b0240]	b4710,b4709,b0240	large_deletion	258683	257908	776		776-bp
	DEL	1978503	insB5-insA5	insB5,insA5	insB5,insA5	[b1893]-[b1894]	b1893,b1894	large_deletion	1979278	1978503	776		776-bp
	Insertion	Position	Gene_Name	Gene_position	Gene_Product	Gene_strand	Genes_Inactivated	Locus_tag	Locus_tag_inactivated	Mutation_Type	Reference_nucl	New_Bases	Position_end	Position_start
clone27	Single_Substitution	Position	Gene_Name	Gene_position	Gene_Product	Gene_strand	Overlapping_genes	Locus_tag	Locus_tag_overlapping	Mutation_Type	Reference_nucl	New_Base	Reference_codon	New_Codon	Codon_Number	Position_in_codon	Reference_A	ANew_AA	AA_Position	Position_end	Position_start	SNP_type	Trans_table
	SNP	3474424	rpsL	129	30S ribosomal subunit protein S12	<	rpsL	b3342	b3342	snp_nonsynonymous	T	G	AAA	AAC	43	3	K	N	43	3474424	3474424	nonsynonymous	11
	Multiple_Substitution	Position	Gene_Name	Gene_position	Gene_Product	Gene_strand	Overlapping_genes	Locus_tag	Locus_tag_overlapping	Mutation_Type	Size	Reference_nucl	New_Bases	Position_end	Position_start
	Deletion	Position	Gene_Name	Gene_position	Gene_Product	Gene_strand	Genes_Inactivated	Locus_tag	Locus_tag_inactivated	Mutation_Type	Size	Reference_nucl	Position_end	Position_start
	Insertion	Position	Gene_Name	Gene_position	Gene_Product	Gene_strand	Genes_Inactivated	Locus_tag	Locus_tag_inactivated	Mutation_Type	Reference_nucl	New_Bases	Position_end	Position_start
clone28	Single_Substitution	Position	Gene_Name	Gene_position	Gene_Product	Gene_strand	Overlapping_genes	Locus_tag	Locus_tag_overlapping	Mutation_Type	Reference_nucl	New_Base	Reference_codon	New_Codon	Codon_Number	Position_in_codon	Reference_A	ANew_AA	AA_Position	Position_end	Position_start	SNP_type	Trans_table
	SNP	3474424	rpsL	129	30S ribosomal subunit protein S12	<	rpsL	b3342	b3342	snp_nonsynonymous	T	G	AAA	AAC	43	3	K	N	43	3474424	3474424	nonsynonymous	11
	Multiple_Substitution	Position	Gene_Name	Gene_position	Gene_Product	Gene_strand	Overlapping_genes	Locus_tag	Locus_tag_overlapping	Mutation_Type	Size	Reference_nucl	New_Bases	Position_end	Position_start
	Deletion	Position	Gene_Name	Gene_position	Gene_Product	Gene_strand	Genes_Inactivated	Locus_tag	Locus_tag_inactivated	Mutation_Type	Size	Reference_nucl	Position_end	Position_start
	DEL	1978503	insB5-insA5	insB5,insA5	insB5,insA5	[b1893]-[b1894]	b1893,b1894	large_deletion	1979278	1978503	776		776-bp
	Insertion	Position	Gene_Name	Gene_position	Gene_Product	Gene_strand	Genes_Inactivated	Locus_tag	Locus_tag_inactivated	Mutation_Type	Reference_nucl	New_Bases	Position_end	Position_start

## Sheet: MEc1_without_H2O2
clone9	Single_Substitution	Position	Gene_Name	Gene_position	Gene_Product	Gene_strand	Overlapping_genes	Locus_tag	Locus_tag_overlapping	Mutation_Type	Reference_nucl	New_Base	Reference_codon	New_Codon	Codon_Number	Position_in_codon	Reference_A	ANew_AA	AA_Position	Position_end	Position_start	SNP_type	Trans_table
	SNP	4359883	fimA	205	type 1 fimbrial major subunit FimA	>	fimA	AKMEOI_21845	AKMEOI_21845	snp_nonsynonymous	C	A	CAG	AAG	69	1	Q	K	69	4359883	4359883	nonsynonymous	11
	Multiple_Substitution	Position	Gene_Name	Gene_position	Gene_Product	Gene_strand	Overlapping_genes	Locus_tag	Locus_tag_overlapping	Mutation_Type	Size	Reference_nucl	New_Bases	Position_end	Position_start
	Deletion	Position	Gene_Name	Gene_position	Gene_Product	Gene_strand	Genes_Inactivated	Locus_tag	Locus_tag_inactivated	Mutation_Type	Size	Reference_nucl	Position_end	Position_start
	DEL	507153	[galK]-[modF]	[galK],galT,galT,[modF]	galT,galT	galK,modF	[AKMEOI_02520]-[AKMEOI_02535]	AKMEOI_02525,AKMEOI_02530	AKMEOI_02520,AKMEOI_02535	large_deletion	3605	3605-bp	510757	507153
	Insertion	Position	Gene_Name	Gene_position	Gene_Product	Gene_strand	Genes_Inactivated	Locus_tag	Locus_tag_inactivated	Mutation_Type	Reference_nucl	New_Bases	Position_end	Position_start
clone10	Single_Substitution	Position	Gene_Name	Gene_position	Gene_Product	Gene_strand	Overlapping_genes	Locus_tag	Locus_tag_overlapping	Mutation_Type	Reference_nucl	New_Base	Reference_codon	New_Codon	Codon_Number	Position_in_codon	Reference_A	ANew_AA	AA_Position	Position_end	Position_start	SNP_type	Trans_table
	SNP	3562986	rfaJ	660	Lipopolysaccharide biosynthesis protein, LPS:glycosyltransferase	<	rfaJ	AKMEOI_17830	AKMEOI_17830	snp_nonsynonymous	A	C	AAT	AAG	220	3	N	K	220	3562986	3562986	nonsynonymous	11
	SNP	4359748	fimA	70	type 1 fimbrial major subunit FimA	>	fimA	AKMEOI_21845	AKMEOI_21845	snp_nonsynonymous	G	T	GAT	TAT	24	1	D	Y	24	4359748	4359748	nonsynonymous	11
	Multiple_Substitution	Position	Gene_Name	Gene_position	Gene_Product	Gene_strand	Overlapping_genes	Locus_tag	Locus_tag_overlapping	Mutation_Type	Size	Reference_nucl	New_Bases	Position_end	Position_start
	Deletion	Position	Gene_Name	Gene_position	Gene_Product	Gene_strand	Genes_Inactivated	Locus_tag	Locus_tag_inactivated	Mutation_Type	Size	Reference_nucl	Position_end	Position_start
	Insertion	Position	Gene_Name	Gene_position	Gene_Product	Gene_strand	Genes_Inactivated	Locus_tag	Locus_tag_inactivated	Mutation_Type	Reference_nucl	New_Bases	Position_end	Position_start
clone11	Single_Substitution	Position	Gene_Name	Gene_position	Gene_Product	Gene_strand	Overlapping_genes	Locus_tag	Locus_tag_overlapping	Mutation_Type	Reference_nucl	New_Base	Reference_codon	New_Codon	Codon_Number	Position_in_codon	Reference_A	ANew_AA	AA_Position	Position_end	Position_start	SNP_type	Trans_table
	SNP	4365635	fimH	259	FimH protein precursor	>	fimH	AKMEOI_21875	AKMEOI_21875	snp_nonsynonymous	G	T	GGC	TGC	87	1	G	C	87	4365635	4365635	nonsynonymous	11
	Multiple_Substitution	Position	Gene_Name	Gene_position	Gene_Product	Gene_strand	Overlapping_genes	Locus_tag	Locus_tag_overlapping	Mutation_Type	Size	Reference_nucl	New_Bases	Position_end	Position_start
	Deletion	Position	Gene_Name	Gene_position	Gene_Product	Gene_strand	Genes_Inactivated	Locus_tag	Locus_tag_inactivated	Mutation_Type	Size	Reference_nucl	Position_end	Position_start
	Insertion	Position	Gene_Name	Gene_position	Gene_Product	Gene_strand	Genes_Inactivated	Locus_tag	Locus_tag_inactivated	Mutation_Type	Reference_nucl	New_Bases	Position_end	Position_start
clone12	Single_Substitution	Position	Gene_Name	Gene_position	Gene_Product	Gene_strand	Overlapping_genes	Locus_tag	Locus_tag_overlapping	Mutation_Type	Reference_nucl	New_Base	Reference_codon	New_Codon	Codon_Number	Position_in_codon	Reference_A	ANew_AA	AA_Position	Position_end	Position_start	SNP_type	Trans_table
	SNP	3562986	rfaJ	660	Lipopolysaccharide biosynthesis protein, LPS:glycosyltransferase	<	rfaJ	AKMEOI_17830	AKMEOI_17830	snp_nonsynonymous	A	C	AAT	AAG	220	3	N	K	220	3562986	3562986	nonsynonymous	11
	SNP	4359748	fimA	70	type 1 fimbrial major subunit FimA	>	fimA	AKMEOI_21845	AKMEOI_21845	snp_nonsynonymous	G	T	GAT	TAT	24	1	D	Y	24	4359748	4359748	nonsynonymous	11
	Multiple_Substitution	Position	Gene_Name	Gene_position	Gene_Product	Gene_strand	Overlapping_genes	Locus_tag	Locus_tag_overlapping	Mutation_Type	Size	Reference_nucl	New_Bases	Position_end	Position_start
	Deletion	Position	Gene_Name	Gene_position	Gene_Product	Gene_strand	Genes_Inactivated	Locus_tag	Locus_tag_inactivated	Mutation_Type	Size	Reference_nucl	Position_end	Position_start
	Insertion	Position	Gene_Name	Gene_position	Gene_Product	Gene_strand	Genes_Inactivated	Locus_tag	Locus_tag_inactivated	Mutation_Type	Reference_nucl	New_Bases	Position_end	Position_start
clone21	Single_Substitution	Position	Gene_Name	Gene_position	Gene_Product	Gene_strand	Overlapping_genes	Locus_tag	Locus_tag_overlapping	Mutation_Type	Reference_nucl	New_Base	Reference_codon	New_Codon	Codon_Number	Position_in_codon	Reference_A	ANew_AA	AA_Position	Position_end	Position_start	SNP_type	Trans_table
	SNP	509725	galT	527	galactose-1-phosphate uridylyltransferase	<	galT	AKMEOI_02530	AKMEOI_02530	snp_nonsynonymous	C	T	CGC	CAC	176	2	R	H	176	509725	509725	nonsynonymous	11
	SNP	2019846	mglC	202	galactose/methyl galactoside ABC transporter permease MglC	<	mglC	AKMEOI_10340	AKMEOI_10340	snp_nonsynonymous	T	C	ACT	GCT	68	1	T	A	68	2019846	2019846	nonsynonymous	11
	SNP	3293237	ompR	269	two-component system response regulator OmpR	<	ompR	AKMEOI_16575	AKMEOI_16575	snp_nonsynonymous	T	C	GAC	GGC	90	2	D	G	90	3293237	3293237	nonsynonymous	11
	SNP	3309941	malT	229	HTH-type transcriptional regulator MalT	>	malT	AKMEOI_16640	AKMEOI_16640	snp_nonsynonymous	T	C	TAT	CAT	77	1	Y	H	77	3309941	3309941	nonsynonymous	11
	SNP	4024325	malK	725	maltose/maltodextrin ABC transporter ATP-binding protein MalK	>	malK	AKMEOI_20125	AKMEOI_20125	snp_nonsynonymous	T	C	CTG	CCG	242	2	L	P	242	4024325	4024325	nonsynonymous	11
	SNP	4237252	miaA	80	tRNA (adenosine(37)-N6)-dimethylallyltransferase MiaA	>	miaA	AKMEOI_21260	AKMEOI_21260	snp_nonsynonymous	C	T	GCC	GTC	27	2	A	V	27	4237252	4237252	nonsynonymous	11
	Multiple_Substitution	Position	Gene_Name	Gene_position	Gene_Product	Gene_strand	Overlapping_genes	Locus_tag	Locus_tag_overlapping	Mutation_Type	Size	Reference_nucl	New_Bases	Position_end	Position_start
	Deletion	Position	Gene_Name	Gene_position	Gene_Product	Gene_strand	Genes_Inactivated	Locus_tag	Locus_tag_inactivated	Mutation_Type	Size	Reference_nucl	Position_end	Position_start
	DEL	841097	dgcT	coding (483/1368 nt)	putative diguanylate cyclase DgcT	>	dgcT	AKMEOI_04195	AKMEOI_04195	small_indel	1	G	841097	841097
	DEL	4236216	mutL	coding (884-886/1848 nt)	DNA mismatch repair endonuclease MutL	>	mutL	AKMEOI_21255	AKMEOI_21255	small_indel	3	ACC	4236218	4236216
	DEL	4313922	treR	coding (160-161/948 nt)	trehalose operon repressor TreR	<	treR	AKMEOI_21645	AKMEOI_21645	small_indel	2	GC	4313923	4313922
	Insertion	Position	Gene_Name	Gene_position	Gene_Product	Gene_strand	Genes_Inactivated	Locus_tag	Locus_tag_inactivated	Mutation_Type	Reference_nucl	New_Bases	Position_end	Position_start
clone22	Single_Substitution	Position	Gene_Name	Gene_position	Gene_Product	Gene_strand	Overlapping_genes	Locus_tag	Locus_tag_overlapping	Mutation_Type	Reference_nucl	New_Base	Reference_codon	New_Codon	Codon_Number	Position_in_codon	Reference_A	ANew_AA	AA_Position	Position_end	Position_start	SNP_type	Trans_table
	SNP	509725	galT	527	galactose-1-phosphate uridylyltransferase	<	galT	AKMEOI_02530	AKMEOI_02530	snp_nonsynonymous	C	T	CGC	CAC	176	2	R	H	176	509725	509725	nonsynonymous	11
	SNP	990417	AKMEOI_05110	590	phage-tail-N domain-containing protein	>	AKMEOI_05110	AKMEOI_05110	AKMEOI_05110	snp_nonsynonymous	C	T	GCC	GTC	197	2	A	V	197	990417	990417	nonsynonymous	11
	SNP	3215622	rplC	361	50S ribosomal protein L3	<	rplC	AKMEOI_16175	AKMEOI_16175	snp_nonsynonymous	T	C	ACC	GCC	121	1	T	A	121	3215622	3215622	nonsynonymous	11
	SNP	3292823	ompR	683	two-component system response regulator OmpR	<	ompR	AKMEOI_16575	AKMEOI_16575	snp_nonsynonymous	A	G	CTG	CCG	228	2	L	P	228	3292823	3292823	nonsynonymous	11
	SNP	3309941	malT	229	HTH-type transcriptional regulator MalT	>	malT	AKMEOI_16640	AKMEOI_16640	snp_nonsynonymous	T	C	TAT	CAT	77	1	Y	H	77	3309941	3309941	nonsynonymous	11
	SNP	3563879	rfaY	485	lipopolysaccharide core heptose(II) kinase RfaY	<	rfaY	AKMEOI_17835	AKMEOI_17835	snp_nonsynonymous	T	C	CAC	CGC	162	2	H	R	162	3563879	3563879	nonsynonymous	11
	SNP	4024325	malK	725	maltose/maltodextrin ABC transporter ATP-binding protein MalK	>	malK	AKMEOI_20125	AKMEOI_20125	snp_nonsynonymous	T	C	CTG	CCG	242	2	L	P	242	4024325	4024325	nonsynonymous	11
	Multiple_Substitution	Position	Gene_Name	Gene_position	Gene_Product	Gene_strand	Overlapping_genes	Locus_tag	Locus_tag_overlapping	Mutation_Type	Size	Reference_nucl	New_Bases	Position_end	Position_start
	Deletion	Position	Gene_Name	Gene_position	Gene_Product	Gene_strand	Genes_Inactivated	Locus_tag	Locus_tag_inactivated	Mutation_Type	Size	Reference_nucl	Position_end	Position_start
	DEL	994651	[sitA]	[sitA]	sitA	[AKMEOI_05130]	AKMEOI_05130	large_deletion	994805	994651	155		155-bp
	DEL	4236216	mutL	coding (884-886/1848 nt)	DNA mismatch repair endonuclease MutL	>	mutL	AKMEOI_21255	AKMEOI_21255	small_indel	3	ACC	4236218	4236216
	DEL	4313922	treR	coding (160-161/948 nt)	trehalose operon repressor TreR	<	treR	AKMEOI_21645	AKMEOI_21645	small_indel	2	GC	4313923	4313922
	Insertion	Position	Gene_Name	Gene_position	Gene_Product	Gene_strand	Genes_Inactivated	Locus_tag	Locus_tag_inactivated	Mutation_Type	Reference_nucl	New_Bases	Position_end	Position_start
clone23	Single_Substitution	Position	Gene_Name	Gene_position	Gene_Product	Gene_strand	Overlapping_genes	Locus_tag	Locus_tag_overlapping	Mutation_Type	Reference_nucl	New_Base	Reference_codon	New_Codon	Codon_Number	Position_in_codon	Reference_A	ANew_AA	AA_Position	Position_end	Position_start	SNP_type	Trans_table
	SNP	509725	galT	527	galactose-1-phosphate uridylyltransferase	<	galT	AKMEOI_02530	AKMEOI_02530	snp_nonsynonymous	C	T	CGC	CAC	176	2	R	H	176	509725	509725	nonsynonymous	11
	SNP	1354715	pinR	8	Serine recombinase PinR	>	pinR	AKMEOI_06910	AKMEOI_06910	snp_nonsynonymous	G	A	CGA	CAA	3	2	R	Q	3	1354715	1354715	nonsynonymous	11
	SNP	1355183	pinR	476	Serine recombinase PinR	>	pinR	AKMEOI_06910	AKMEOI_06910	snp_nonsynonymous	T	C	GTG	GCG	159	2	V	A	159	1355183	1355183	nonsynonymous	11
	SNP	1359881	AKMEOI_06935	576	DUF1983 domain-containing protein	<	AKMEOI_06935	AKMEOI_06935	AKMEOI_06935	snp_nonsynonymous	G	T	AGC	AGA	192	3	S	R	192	1359881	1359881	nonsynonymous	11
	SNP	1359892	AKMEOI_06935	565	DUF1983 domain-containing protein	<	AKMEOI_06935	AKMEOI_06935	AKMEOI_06935	snp_nonsynonymous	C	T	GAT	AAT	189	1	D	N	189	1359892	1359892	nonsynonymous	11
	SNP	1360042	AKMEOI_06935	415	DUF1983 domain-containing protein	<	AKMEOI_06935	AKMEOI_06935	AKMEOI_06935	snp_nonsynonymous	T	C	ACT	GCT	139	1	T	A	139	1360042	1360042	nonsynonymous	11
	SNP	1360167	AKMEOI_06935	290	DUF1983 domain-containing protein	<	AKMEOI_06935	AKMEOI_06935	AKMEOI_06935	snp_nonsynonymous	T	C	AAA	AGA	97	2	K	R	97	1360167	1360167	nonsynonymous	11
	SNP	1360203	AKMEOI_06935	254	DUF1983 domain-containing protein	<	AKMEOI_06935	AKMEOI_06935	AKMEOI_06935	snp_nonsynonymous	A	G	GTA	GCA	85	2	V	A	85	1360203	1360203	nonsynonymous	11
	SNP	1361197	AKMEOI_06940	497	Transposase	>	AKMEOI_06940	AKMEOI_06940	AKMEOI_06940	snp_nonsynonymous	A	T	CAG	CTG	166	2	Q	L	166	1361197	1361197	nonsynonymous	11
	SNP	1361356	AKMEOI_06945	239	Phage tail protein	<	AKMEOI_06945	AKMEOI_06945	AKMEOI_06945	snp_nonsynonymous	C	T	AGG	AAG	80	2	R	K	80	1361356	1361356	nonsynonymous	11
	SNP	1361752	AKMEOI_06950	2908	Phage-related minor tail protein	<	AKMEOI_06950	AKMEOI_06950	AKMEOI_06950	snp_nonsynonymous	A	C	TCC	GCC	970	1	S	A	970	1361752	1361752	nonsynonymous	11
	SNP	1361917	AKMEOI_06950	2743	Phage-related minor tail protein	<	AKMEOI_06950	AKMEOI_06950	AKMEOI_06950	snp_nonsynonymous	G	A	CGT	TGT	915	1	R	C	915	1361917	1361917	nonsynonymous	11
	SNP	1362162	AKMEOI_06950	2498	Phage-related minor tail protein	<	AKMEOI_06950	AKMEOI_06950	AKMEOI_06950	snp_nonsynonymous	T	C	GAA	GGA	833	2	E	G	833	1362162	1362162	nonsynonymous	11
	SNP	1362463	AKMEOI_06950	2197	Phage-related minor tail protein	<	AKMEOI_06950	AKMEOI_06950	AKMEOI_06950	snp_nonsynonymous	C	T	GAC	AAT	733	1	D	N	733	1362463	1362463	nonsynonymous	11
	SNP	1362512	AKMEOI_06950	2148	Phage-related minor tail protein	<	AKMEOI_06950	AKMEOI_06950	AKMEOI_06950	snp_nonsynonymous	C	A	CAG	CAT	716	3	Q	H	716	1362512	1362512	nonsynonymous	11
	SNP	1362636	AKMEOI_06950	2024	Phage-related minor tail protein	<	AKMEOI_06950	AKMEOI_06950	AKMEOI_06950	snp_nonsynonymous	G	T	GCA	GAA	675	2	A	E	675	1362636	1362636	nonsynonymous	11
	SNP	1362963	AKMEOI_06950	1697	Phage-related minor tail protein	<	AKMEOI_06950	AKMEOI_06950	AKMEOI_06950	snp_nonsynonymous	G	A	ACG	ATG	566	2	T	M	566	1362963	1362963	nonsynonymous	11
	SNP	1363085	AKMEOI_06950	1575	Phage-related minor tail protein	<	AKMEOI_06950	AKMEOI_06950	AKMEOI_06950	snp_nonsynonymous	A	C	GAT	GAG	525	3	D	E	525	1363085	1363085	nonsynonymous	11
	SNP	1363174	AKMEOI_06950	1486	Phage-related minor tail protein	<	AKMEOI_06950	AKMEOI_06950	AKMEOI_06950	snp_nonsynonymous	T	C	ACT	GCT	496	1	T	A	496	1363174	1363174	nonsynonymous	11
	SNP	1363177	AKMEOI_06950	1483	Phage-related minor tail protein	<	AKMEOI_06950	AKMEOI_06950	AKMEOI_06950	snp_nonsynonymous	C	A	GCC	TCC	495	1	A	S	495	1363177	1363177	nonsynonymous	11
	SNP	1363258	AKMEOI_06950	1402	Phage-related minor tail protein	<	AKMEOI_06950	AKMEOI_06950	AKMEOI_06950	snp_nonsynonymous	G	T	CAA	AAA	468	1	Q	K	468	1363258	1363258	nonsynonymous	11
	SNP	1363435	AKMEOI_06950	1225	Phage-related minor tail protein	<	AKMEOI_06950	AKMEOI_06950	AKMEOI_06950	snp_nonsynonymous	A	C	TCT	GCT	409	1	S	A	409	1363435	1363435	nonsynonymous	11
	SNP	1363479	AKMEOI_06950	1181	Phage-related minor tail protein	<	AKMEOI_06950	AKMEOI_06950	AKMEOI_06950	snp_nonsynonymous	T	C	AAT	AGT	394	2	N	S	394	1363479	1363479	nonsynonymous	11
	SNP	1363768	AKMEOI_06950	892	Phage-related minor tail protein	<	AKMEOI_06950	AKMEOI_06950	AKMEOI_06950	snp_nonsynonymous	T	C	ACC	GCC	298	1	T	A	298	1363768	1363768	nonsynonymous	11
	SNP	1364118	AKMEOI_06950	542	Phage-related minor tail protein	<	AKMEOI_06950	AKMEOI_06950	AKMEOI_06950	snp_nonsynonymous	G	T	GCA	GAA	181	2	A	E	181	1364118	1364118	nonsynonymous	11
	SNP	1365009	AKMEOI_06960	347	phage minor tail protein G	<	AKMEOI_06960	AKMEOI_06960	AKMEOI_06960	snp_nonsynonymous	A	C	GTG	GGG	116	2	V	G	116	1365009	1365009	nonsynonymous	11
	SNP	1365268	AKMEOI_06960	88	phage minor tail protein G	<	AKMEOI_06960	AKMEOI_06960	AKMEOI_06960	snp_nonsynonymous	T	C	ACG	GCG	30	1	T	A	30	1365268	1365268	nonsynonymous	11
	SNP	1365339	AKMEOI_06960	17	phage minor tail protein G	<	AKMEOI_06960	AKMEOI_06960	AKMEOI_06960	snp_nonsynonymous	T	C	GAC	GGC	6	2	D	G	6	1365339	1365339	nonsynonymous	11
	SNP	1365445	yjdB	715	putative conserved protein YjdB, contains Ig-like domain	<	yjdB	AKMEOI_06965	AKMEOI_06965	snp_nonsynonymous	T	C	ACT	GCT	239	1	T	A	239	1365445	1365445	nonsynonymous	11
	SNP	1366258	AKMEOI_06970	314	Phage tail protein	<	AKMEOI_06970	AKMEOI_06970	AKMEOI_06970	snp_nonsynonymous	T	A	AAC	ATC	105	2	N	I	105	1366258	1366258	nonsynonymous	11
	SNP	1366292	AKMEOI_06970	280	Phage tail protein	<	AKMEOI_06970	AKMEOI_06970	AKMEOI_06970	snp_nonsynonymous	C	T	GTA	ATA	94	1	V	I	94	1366292	1366292	nonsynonymous	11
	SNP	1366644	AKMEOI_06975	515	Phage tail protein	<	AKMEOI_06975	AKMEOI_06975	AKMEOI_06975	snp_nonsynonymous	T	C	CAC	CGC	172	2	H	R	172	1366644	1366644	nonsynonymous	11
	SNP	1367620	AKMEOI_06985	142	putative phage recombinase, RecA/RadA family	<	AKMEOI_06985	AKMEOI_06985	AKMEOI_06985	snp_nonsynonymous	T	G	ATG	CTG	48	1	M	L	48	1367620	1367620	nonsynonymous	11
	SNP	1367690	AKMEOI_06985	72	putative phage recombinase, RecA/RadA family	<	AKMEOI_06985	AKMEOI_06985	AKMEOI_06985	snp_nonsynonymous	C	A	GAG	GAT	24	3	E	D	24	1367690	1367690	nonsynonymous	11
	SNP	1368759	clpP	1117	ATP-dependent protease ClpP, protease subunit	<	clpP	AKMEOI_06990	AKMEOI_06990	snp_nonsynonymous	C	T	GGT	AGT	373	1	G	S	373	1368759	1368759	nonsynonymous	11
	SNP	1370456	AKMEOI_06995	873	phage portal protein	<	AKMEOI_06995	AKMEOI_06995	AKMEOI_06995	snp_nonsynonymous	A	C	AAT	AAG	291	3	N	K	291	1370456	1370456	nonsynonymous	11
	SNP	1370459	AKMEOI_06995	870	phage portal protein	<	AKMEOI_06995	AKMEOI_06995	AKMEOI_06995	snp_nonsynonymous	C	A	GAG	GAT	290	3	E	D	290	1370459	1370459	nonsynonymous	11
	SNP	1370469	AKMEOI_06995	860	phage portal protein	<	AKMEOI_06995	AKMEOI_06995	AKMEOI_06995	snp_nonsynonymous	T	C	GAC	GGC	287	2	D	G	287	1370469	1370469	nonsynonymous	11
	SNP	1370482	AKMEOI_06995	847	phage portal protein	<	AKMEOI_06995	AKMEOI_06995	AKMEOI_06995	snp_nonsynonymous	T	G	ACG	CCG	283	1	T	P	283	1370482	1370482	nonsynonymous	11
	SNP	1372193	AKMEOI_07005	1444	Phage terminase large subunit family protein	<	AKMEOI_07005	AKMEOI_07005	AKMEOI_07005	snp_nonsynonymous	A	C	TCC	GCC	482	1	S	A	482	1372193	1372193	nonsynonymous	11
	SNP	1372442	AKMEOI_07005	1195	Phage terminase large subunit family protein	<	AKMEOI_07005	AKMEOI_07005	AKMEOI_07005	snp_nonsynonymous	A	G	TGC	CGC	399	1	C	R	399	1372442	1372442	nonsynonymous	11
	SNP	1373468	AKMEOI_07005	169	Phage terminase large subunit family protein	<	AKMEOI_07005	AKMEOI_07005	AKMEOI_07005	snp_nonsynonymous	A	T	TTG	ATG	57	1	L	M	57	1373468	1373468	nonsynonymous	11
	SNP	1374548	AKMEOI_07015	13	hypothetical protein	>	AKMEOI_07015	AKMEOI_07015	AKMEOI_07015	snp_nonsynonymous	C	T	CAT	TAT	5	1	H	Y	5	1374548	1374548	nonsynonymous	11
	SNP	1375441	ybcV	199	DUF1398 domain-containing protein	>	ybcV	AKMEOI_07025	AKMEOI_07025	snp_nonsynonymous	C	T	CTC	TTC	67	1	L	F	67	1375441	1375441	nonsynonymous	11
	SNP	1375966	gnsB	13	Protein GnsB	<	gnsB	AKMEOI_07030	AKMEOI_07030	snp_nonsynonymous	C	T	GAC	AAC	5	1	D	N	5	1375966	1375966	nonsynonymous	11
	SNP	1376417	ynfR	34	Protein YnfR	<	ynfR	AKMEOI_07035	AKMEOI_07035	snp_nonsynonymous	C	T	GTC	ATC	12	1	V	I	12	1376417	1376417	nonsynonymous	11
	SNP	1378554	ydfR	10	putative protein YdfR	<	ydfR	AKMEOI_07055	AKMEOI_07055	snp_nonsynonymous	C	T	GAC	AAC	4	1	D	N	4	1378554	1378554	nonsynonymous	11
	SNP	1379559	cspB	194	cold shock-like protein CspB	<	cspB	AKMEOI_07065	AKMEOI_07065	snp_nonsynonymous	G	A	GCA	GTA	65	2	A	V	65	1379559	1379559	nonsynonymous	11
	SNP	1380060	cspF	8	Cold shock-like protein CspF	>	cspF	AKMEOI_07070	AKMEOI_07070	snp_nonsynonymous	G	C	CGT	CCT	3	2	R	P	3	1380060	1380060	nonsynonymous	11
	SNP	1380084	cspF	32	Cold shock-like protein CspF	>	cspF	AKMEOI_07070	AKMEOI_07070	snp_nonsynonymous	C	A	ACC	AAC	11	2	T	N	11	1380084	1380084	nonsynonymous	11
	SNP	1380101	cspF	49	Cold shock-like protein CspF	>	cspF	AKMEOI_07070	AKMEOI_07070	snp_nonsynonymous	G	A	GGC	AGC	17	1	G	S	17	1380101	1380101	nonsynonymous	11
	SNP	1380141	cspF	89	Cold shock-like protein CspF	>	cspF	AKMEOI_07070	AKMEOI_07070	snp_nonsynonymous	T	C	GTC	GCC	30	2	V	A	30	1380141	1380141	nonsynonymous	11
	SNP	1380769	quuQ	671	Prophage antitermination Q-like protein QuuQ	<	quuQ	AKMEOI_07080	AKMEOI_07080	snp_nonsynonymous	G	A	GCG	GTG	224	2	A	V	224	1380769	1380769	nonsynonymous	11
	SNP	1380824	quuQ	616	Prophage antitermination Q-like protein QuuQ	<	quuQ	AKMEOI_07080	AKMEOI_07080	snp_nonsynonymous	G	A	CAT	TAT	206	1	H	Y	206	1380824	1380824	nonsynonymous	11
	SNP	1381040	quuQ	400	Prophage antitermination Q-like protein QuuQ	<	quuQ	AKMEOI_07080	AKMEOI_07080	snp_nonsynonymous	A	G	TGC	CGC	134	1	C	R	134	1381040	1381040	nonsynonymous	11
	SNP	1381150	quuQ	290	Prophage antitermination Q-like protein QuuQ	<	quuQ	AKMEOI_07080	AKMEOI_07080	snp_nonsynonymous	T	C	AAT	AGT	97	2	N	S	97	1381150	1381150	nonsynonymous	11
	SNP	1381259	quuQ	181	Prophage antitermination Q-like protein QuuQ	<	quuQ	AKMEOI_07080	AKMEOI_07080	snp_nonsynonymous	A	G	TCT	CCT	61	1	S	P	61	1381259	1381259	nonsynonymous	11
	SNP	1381358	quuQ	82	Prophage antitermination Q-like protein QuuQ	<	quuQ	AKMEOI_07080	AKMEOI_07080	snp_nonsynonymous	A	C	TGT	GGT	28	1	C	G	28	1381358	1381358	nonsynonymous	11
	SNP	1381364	quuQ	76	Prophage antitermination Q-like protein QuuQ	<	quuQ	AKMEOI_07080	AKMEOI_07080	snp_nonsynonymous	T	A	ACC	TCT	26	1	T	S	26	1381364	1381364	nonsynonymous	11
	SNP	1381469	ydfU	1034	putative protein YdfU	<	ydfU	AKMEOI_07085	AKMEOI_07085	snp_nonsynonymous	G	A	ACT	ATT	345	2	T	I	345	1381469	1381469	nonsynonymous	11
	SNP	1381778	ydfU	725	putative protein YdfU	<	ydfU	AKMEOI_07085	AKMEOI_07085	snp_nonsynonymous	A	C	ATC	AGC	242	2	I	S	242	1381778	1381778	nonsynonymous	11
	SNP	1381976	ydfU	527	putative protein YdfU	<	ydfU	AKMEOI_07085	AKMEOI_07085	snp_nonsynonymous	A	G	GTG	GCG	176	2	V	A	176	1381976	1381976	nonsynonymous	11
	SNP	1381989	ydfU	514	putative protein YdfU	<	ydfU	AKMEOI_07085	AKMEOI_07085	snp_nonsynonymous	A	G	TGC	CGC	172	1	C	R	172	1381989	1381989	nonsynonymous	11
	SNP	1381992	ydfU	511	putative protein YdfU	<	ydfU	AKMEOI_07085	AKMEOI_07085	snp_nonsynonymous	C	G	GTC	CTC	171	1	V	L	171	1381992	1381992	nonsynonymous	11
	SNP	1382055	ydfU	448	putative protein YdfU	<	ydfU	AKMEOI_07085	AKMEOI_07085	snp_nonsynonymous	G	C	CGT	GGT	150	1	R	G	150	1382055	1382055	nonsynonymous	11
	SNP	1382070	ydfU	433	putative protein YdfU	<	ydfU	AKMEOI_07085	AKMEOI_07085	snp_nonsynonymous	C	T	GTG	ATG	145	1	V	M	145	1382070	1382070	nonsynonymous	11
	SNP	1382079	ydfU	424	putative protein YdfU	<	ydfU	AKMEOI_07085	AKMEOI_07085	snp_nonsynonymous	T	A	ACA	TCA	142	1	T	S	142	1382079	1382079	nonsynonymous	11
	SNP	1382089	ydfU	414	putative protein YdfU	<	ydfU	AKMEOI_07085	AKMEOI_07085	snp_nonsynonymous	T	A	CAA	CAT	138	3	Q	H	138	1382089	1382089	nonsynonymous	11
	SNP	1382231	ydfU	272	putative protein YdfU	<	ydfU	AKMEOI_07085	AKMEOI_07085	snp_nonsynonymous	G	T	ACA	AAA	91	2	T	K	91	1382231	1382231	nonsynonymous	11
	SNP	1382235	ydfU	268	putative protein YdfU	<	ydfU	AKMEOI_07085	AKMEOI_07085	snp_nonsynonymous	C	T	GTT	ATT	90	1	V	I	90	1382235	1382235	nonsynonymous	11
	SNP	1382267	ydfU	236	putative protein YdfU	<	ydfU	AKMEOI_07085	AKMEOI_07085	snp_nonsynonymous	A	G	GTT	GCT	79	2	V	A	79	1382267	1382267	nonsynonymous	11
	SNP	1382294	ydfU	209	putative protein YdfU	<	ydfU	AKMEOI_07085	AKMEOI_07085	snp_nonsynonymous	T	G	GAA	GCA	70	2	E	A	70	1382294	1382294	nonsynonymous	11
	SNP	1382330	ydfU	173	putative protein YdfU	<	ydfU	AKMEOI_07085	AKMEOI_07085	snp_nonsynonymous	G	A	GCG	GTG	58	2	A	V	58	1382330	1382330	nonsynonymous	11
	SNP	1382412	ydfU	91	putative protein YdfU	<	ydfU	AKMEOI_07085	AKMEOI_07085	snp_nonsynonymous	G	T	CCT	ACC	31	1	P	T	31	1382412	1382412	nonsynonymous	11
	SNP	1382424	ydfU	79	putative protein YdfU	<	ydfU	AKMEOI_07085	AKMEOI_07085	snp_nonsynonymous	T	C	ATA	GTA	27	1	I	V	27	1382424	1382424	nonsynonymous	11
	SNP	1382426	ydfU	77	putative protein YdfU	<	ydfU	AKMEOI_07085	AKMEOI_07085	snp_nonsynonymous	T	G	CAG	CCG	26	2	Q	P	26	1382426	1382426	nonsynonymous	11
	SNP	1382428	ydfU	75	putative protein YdfU	<	ydfU	AKMEOI_07085	AKMEOI_07085	snp_nonsynonymous	T	C	ATA	ATG	25	3	I	M	25	1382428	1382428	nonsynonymous	11
	SNP	1387318	AKMEOI_07120	163	YdaT-toxin domain-containing protein	<	AKMEOI_07120	AKMEOI_07120	AKMEOI_07120	snp_nonsynonymous	C	T	GTT	ATT	55	1	V	I	55	1387318	1387318	nonsynonymous	11
	SNP	1387333	AKMEOI_07120	148	YdaT-toxin domain-containing protein	<	AKMEOI_07120	AKMEOI_07120	AKMEOI_07120	snp_nonsynonymous	C	A	GAT	TAT	50	1	D	Y	50	1387333	1387333	nonsynonymous	11
	SNP	1388373	ydaF	26	YdaF family protein	>	ydaF	AKMEOI_07135	AKMEOI_07135	snp_nonsynonymous	G	A	AGC	AAC	9	2	S	N	9	1388373	1388373	nonsynonymous	11
	SNP	1389651	dicB	130	Cell division inhibition protein DicB	>	dicB	AKMEOI_07150	AKMEOI_07150	snp_nonsynonymous	G	A	GTA	ATA	44	1	V	I	44	1389651	1389651	nonsynonymous	11
	SNP	1389660	dicB	139	Cell division inhibition protein DicB	>	dicB	AKMEOI_07150	AKMEOI_07150	snp_nonsynonymous	C	G	CTT	GTT	47	1	L	V	47	1389660	1389660	nonsynonymous	11
	SNP	1389685	dicB	164	Cell division inhibition protein DicB	>	dicB	AKMEOI_07150	AKMEOI_07150	snp_nonsynonymous	C	T	CCG	CTG	55	2	P	L	55	1389685	1389685	nonsynonymous	11
	SNP	1389689	dicB	168	Cell division inhibition protein DicB	>	dicB	AKMEOI_07150	AKMEOI_07150	snp_nonsynonymous	A	G	ATA	ATG	56	3	I	M	56	1389689	1389689	nonsynonymous	11
	SNP	1389691	dicB	170	Cell division inhibition protein DicB	>	dicB	AKMEOI_07150	AKMEOI_07150	snp_nonsynonymous	A	C	CAA	CCA	57	2	Q	P	57	1389691	1389691	nonsynonymous	11
	SNP	1389713	AKMEOI_07155	7	DUF1482 domain-containing protein	>	AKMEOI_07155	AKMEOI_07155	AKMEOI_07155	snp_nonsynonymous	A	T	ACA	TCA	3	1	T	S	3	1389713	1389713	nonsynonymous	11
	SNP	1389803	AKMEOI_07155	97	DUF1482 domain-containing protein	>	AKMEOI_07155	AKMEOI_07155	AKMEOI_07155	snp_nonsynonymous	G	A	GTG	ATG	33	1	V	M	33	1389803	1389803	nonsynonymous	11
	SNP	1389876	AKMEOI_07155	170	DUF1482 domain-containing protein	>	AKMEOI_07155	AKMEOI_07155	AKMEOI_07155	snp_nonsynonymous	A	T	AAC	ATC	57	2	N	I	57	1389876	1389876	nonsynonymous	11
	SNP	1390032	AKMEOI_07160	41	Putative exonuclease from phage origin	>	AKMEOI_07160	AKMEOI_07160	AKMEOI_07160	snp_nonsynonymous	A	T	CAG	CTG	14	2	Q	L	14	1390032	1390032	nonsynonymous	11
	SNP	1390038	AKMEOI_07160	47	Putative exonuclease from phage origin	>	AKMEOI_07160	AKMEOI_07160	AKMEOI_07160	snp_nonsynonymous	T	C	ATA	ACA	16	2	I	T	16	1390038	1390038	nonsynonymous	11
	SNP	1390041	AKMEOI_07160	50	Putative exonuclease from phage origin	>	AKMEOI_07160	AKMEOI_07160	AKMEOI_07160	snp_nonsynonymous	A	G	AAG	AGG	17	2	K	R	17	1390041	1390041	nonsynonymous	11
	SNP	1390057	AKMEOI_07160	66	Putative exonuclease from phage origin	>	AKMEOI_07160	AKMEOI_07160	AKMEOI_07160	snp_nonsynonymous	C	G	ATC	ATG	22	3	I	M	22	1390057	1390057	nonsynonymous	11
	SNP	1390140	AKMEOI_07160	149	Putative exonuclease from phage origin	>	AKMEOI_07160	AKMEOI_07160	AKMEOI_07160	snp_nonsynonymous	T	C	GTT	GCT	50	2	V	A	50	1390140	1390140	nonsynonymous	11
	SNP	1390166	AKMEOI_07160	175	Putative exonuclease from phage origin	>	AKMEOI_07160	AKMEOI_07160	AKMEOI_07160	snp_nonsynonymous	C	A	CTT	ATT	59	1	L	I	59	1390166	1390166	nonsynonymous	11
	SNP	1390531	AKMEOI_07160	540	Putative exonuclease from phage origin	>	AKMEOI_07160	AKMEOI_07160	AKMEOI_07160	snp_nonsynonymous	T	G	AAT	AAG	180	3	N	K	180	1390531	1390531	nonsynonymous	11
	SNP	1390661	AKMEOI_07160	670	Putative exonuclease from phage origin	>	AKMEOI_07160	AKMEOI_07160	AKMEOI_07160	snp_nonsynonymous	C	A	CAC	AAC	224	1	H	N	224	1390661	1390661	nonsynonymous	11
	SNP	1390689	AKMEOI_07160	698	Putative exonuclease from phage origin	>	AKMEOI_07160	AKMEOI_07160	AKMEOI_07160	snp_nonsynonymous	A	G	AAC	AGC	233	2	N	S	233	1390689	1390689	nonsynonymous	11
	SNP	1390707	AKMEOI_07160	716	Putative exonuclease from phage origin	>	AKMEOI_07160	AKMEOI_07160	AKMEOI_07160	snp_nonsynonymous	C	T	ACT	ATT	239	2	T	I	239	1390707	1390707	nonsynonymous	11
	SNP	1390825	AKMEOI_07160	834	Putative exonuclease from phage origin	>	AKMEOI_07160	AKMEOI_07160	AKMEOI_07160	snp_nonsynonymous	T	A	AAT	AAA	278	3	N	K	278	1390825	1390825	nonsynonymous	11
	SNP	1391417	AKMEOI_07160	1426	Putative exonuclease from phage origin	>	AKMEOI_07160	AKMEOI_07160	AKMEOI_07160	snp_nonsynonymous	A	G	AAT	GAT	476	1	N	D	476	1391417	1391417	nonsynonymous	11
	SNP	1391420	AKMEOI_07160	1429	Putative exonuclease from phage origin	>	AKMEOI_07160	AKMEOI_07160	AKMEOI_07160	snp_nonsynonymous	C	A	CAG	AAG	477	1	Q	K	477	1391420	1391420	nonsynonymous	11
	SNP	1391433	AKMEOI_07160	1442	Putative exonuclease from phage origin	>	AKMEOI_07160	AKMEOI_07160	AKMEOI_07160	snp_nonsynonymous	T	C	GTA	GCA	481	2	V	A	481	1391433	1391433	nonsynonymous	11
	SNP	1391454	AKMEOI_07160	1463	Putative exonuclease from phage origin	>	AKMEOI_07160	AKMEOI_07160	AKMEOI_07160	snp_nonsynonymous	C	A	GCA	GAA	488	2	A	E	488	1391454	1391454	nonsynonymous	11
	SNP	1391530	AKMEOI_07160	1539	Putative exonuclease from phage origin	>	AKMEOI_07160	AKMEOI_07160	AKMEOI_07160	snp_nonsynonymous	A	T	CAA	CAT	513	3	Q	H	513	1391530	1391530	nonsynonymous	11
	SNP	1391534	AKMEOI_07160	1543	Putative exonuclease from phage origin	>	AKMEOI_07160	AKMEOI_07160	AKMEOI_07160	snp_nonsynonymous	A	T	ACG	TCG	515	1	T	S	515	1391534	1391534	nonsynonymous	11
	SNP	1391541	AKMEOI_07160	1550	Putative exonuclease from phage origin	>	AKMEOI_07160	AKMEOI_07160	AKMEOI_07160	snp_nonsynonymous	A	G	CAG	CGG	517	2	Q	R	517	1391541	1391541	nonsynonymous	11
	SNP	1391546	AKMEOI_07160	1555	Putative exonuclease from phage origin	>	AKMEOI_07160	AKMEOI_07160	AKMEOI_07160	snp_nonsynonymous	G	T	GAC	TAC	519	1	D	Y	519	1391546	1391546	nonsynonymous	11
	SNP	1391631	AKMEOI_07160	1640	Putative exonuclease from phage origin	>	AKMEOI_07160	AKMEOI_07160	AKMEOI_07160	snp_nonsynonymous	C	T	GCG	GTG	547	2	A	V	547	1391631	1391631	nonsynonymous	11
	SNP	1391639	AKMEOI_07160	1648	Putative exonuclease from phage origin	>	AKMEOI_07160	AKMEOI_07160	AKMEOI_07160	snp_nonsynonymous	A	G	ATC	GTC	550	1	I	V	550	1391639	1391639	nonsynonymous	11
	SNP	1391683	AKMEOI_07160	1692	Putative exonuclease from phage origin	>	AKMEOI_07160	AKMEOI_07160	AKMEOI_07160	snp_nonsynonymous	A	T	GAA	GAT	564	3	E	D	564	1391683	1391683	nonsynonymous	11
	SNP	1391735	AKMEOI_07160	1744	Putative exonuclease from phage origin	>	AKMEOI_07160	AKMEOI_07160	AKMEOI_07160	snp_nonsynonymous	A	T	AAC	TAT	582	1	N	Y	582	1391735	1391735	nonsynonymous	11
	SNP	1391762	AKMEOI_07160	1771	Putative exonuclease from phage origin	>	AKMEOI_07160	AKMEOI_07160	AKMEOI_07160	snp_nonsynonymous	T	C	TCG	CCG	591	1	S	P	591	1391762	1391762	nonsynonymous	11
	SNP	1391768	AKMEOI_07160	1777	Putative exonuclease from phage origin	>	AKMEOI_07160	AKMEOI_07160	AKMEOI_07160	snp_nonsynonymous	A	G	AAA	GAA	593	1	K	E	593	1391768	1391768	nonsynonymous	11
	SNP	1391810	AKMEOI_07160	1819	Putative exonuclease from phage origin	>	AKMEOI_07160	AKMEOI_07160	AKMEOI_07160	snp_nonsynonymous	A	G	AGC	GGC	607	1	S	G	607	1391810	1391810	nonsynonymous	11
	SNP	1391819	AKMEOI_07160	1828	Putative exonuclease from phage origin	>	AKMEOI_07160	AKMEOI_07160	AKMEOI_07160	snp_nonsynonymous	G	C	GAC	CAT	610	1	D	H	610	1391819	1391819	nonsynonymous	11
	SNP	1391835	AKMEOI_07160	1844	Putative exonuclease from phage origin	>	AKMEOI_07160	AKMEOI_07160	AKMEOI_07160	snp_nonsynonymous	G	A	AGT	AAT	615	2	S	N	615	1391835	1391835	nonsynonymous	11
	SNP	1391859	AKMEOI_07160	1868	Putative exonuclease from phage origin	>	AKMEOI_07160	AKMEOI_07160	AKMEOI_07160	snp_nonsynonymous	C	G	CCC	CGC	623	2	P	R	623	1391859	1391859	nonsynonymous	11
	SNP	1391862	AKMEOI_07160	1871	Putative exonuclease from phage origin	>	AKMEOI_07160	AKMEOI_07160	AKMEOI_07160	snp_nonsynonymous	T	C	TTA	TCA	624	2	L	S	624	1391862	1391862	nonsynonymous	11
	SNP	1391868	AKMEOI_07160	1877	Putative exonuclease from phage origin	>	AKMEOI_07160	AKMEOI_07160	AKMEOI_07160	snp_nonsynonymous	C	A	ACG	AAG	626	2	T	K	626	1391868	1391868	nonsynonymous	11
	SNP	1392041	AKMEOI_07160	2050	Putative exonuclease from phage origin	>	AKMEOI_07160	AKMEOI_07160	AKMEOI_07160	snp_nonsynonymous	A	G	AAT	GAA	684	1	N	E	684	1392041	1392041	nonsynonymous	11
	SNP	1392043	AKMEOI_07160	2052	Putative exonuclease from phage origin	>	AKMEOI_07160	AKMEOI_07160	AKMEOI_07160	snp_nonsynonymous	T	A	AAT	GAA	684	3	N	E	684	1392043	1392043	nonsynonymous	11
	SNP	1393838	intQ	1017	Putative defective protein IntQ	>	intQ	AKMEOI_07170	AKMEOI_07170	snp_nonsynonymous	G	C	CAG	CAC	339	3	Q	H	339	1393838	1393838	nonsynonymous	11
	SNP	3309941	malT	229	HTH-type transcriptional regulator MalT	>	malT	AKMEOI_16640	AKMEOI_16640	snp_nonsynonymous	T	C	TAT	CAT	77	1	Y	H	77	3309941	3309941	nonsynonymous	11
	Multiple_Substitution	Position	Gene_Name	Gene_position	Gene_Product	Gene_strand	Overlapping_genes	Locus_tag	Locus_tag_overlapping	Mutation_Type	Size	Reference_nucl	New_Bases	Position_end	Position_start
	SUB	1363184	AKMEOI_06950	coding (1475-1476/3066 nt)	Phage-related minor tail protein	<	AKMEOI_06950	AKMEOI_06950	AKMEOI_06950	small_indel	2	CG	TT	1363185	1363184
	SUB	1363232	AKMEOI_06950	coding (1427-1428/3066 nt)	Phage-related minor tail protein	<	AKMEOI_06950	AKMEOI_06950	AKMEOI_06950	small_indel	2	CT	AC	1363233	1363232
	SUB	1363235	AKMEOI_06950	coding (1424-1425/3066 nt)	Phage-related minor tail protein	<	AKMEOI_06950	AKMEOI_06950	AKMEOI_06950	small_indel	2	CT	AC	1363236	1363235
	SUB	1363241	AKMEOI_06950	coding (1418-1419/3066 nt)	Phage-related minor tail protein	<	AKMEOI_06950	AKMEOI_06950	AKMEOI_06950	small_indel	2	CC	TA	1363242	1363241
	SUB	1363254	AKMEOI_06950	coding (1404-1406/3066 nt)	Phage-related minor tail protein	<	AKMEOI_06950	AKMEOI_06950	AKMEOI_06950	small_indel	3	GTT	TAC	1363256	1363254
	SUB	1365230	AKMEOI_06960	coding (125-126/387 nt)	phage minor tail protein G	<	AKMEOI_06960	AKMEOI_06960	AKMEOI_06960	small_indel	2	CA	AC	1365231	1365230
	SUB	1365661	yjdB	coding (498-499/744 nt)	putative conserved protein YjdB, contains Ig-like domain	<	yjdB	AKMEOI_06965	AKMEOI_06965	small_indel	2	AT	CC	1365662	1365661
	SUB	1371173	AKMEOI_06995	coding (155-156/1509 nt)	phage portal protein	<	AKMEOI_06995	AKMEOI_06995	AKMEOI_06995	small_indel	2	GA	CT	1371174	1371173
	SUB	1380092	cspF	coding (40-41/213 nt)	Cold shock-like protein CspF	>	cspF	AKMEOI_07070	AKMEOI_07070	small_indel	2	GG	TA	1380093	1380092
	SUB	1380115	cspF	coding (63-65/213 nt)	Cold shock-like protein CspF	>	cspF	AKMEOI_07070	AKMEOI_07070	small_indel	3	CAC	ATT	1380117	1380115
	SUB	1381951	ydfU	coding (551-552/1050 nt)	putative protein YdfU	<	ydfU	AKMEOI_07085	AKMEOI_07085	small_indel	2	CG	TA	1381952	1381951
	SUB	1382098	ydfU	coding (404-405/1050 nt)	putative protein YdfU	<	ydfU	AKMEOI_07085	AKMEOI_07085	small_indel	2	CA	TT	1382099	1382098
	SUB	1382194	ydfU	coding (308-309/1050 nt)	putative protein YdfU	<	ydfU	AKMEOI_07085	AKMEOI_07085	small_indel	2	AG	GC	1382195	1382194
	SUB	1382214	ydfU	coding (288-289/1050 nt)	putative protein YdfU	<	ydfU	AKMEOI_07085	AKMEOI_07085	small_indel	2	TA	GC	1382215	1382214
	SUB	1382443	ydfU	coding (59-60/1050 nt)	putative protein YdfU	<	ydfU	AKMEOI_07085	AKMEOI_07085	small_indel	2	CG	TA	1382444	1382443
	SUB	1389704	dicB	coding (183/189 nt)	Cell division inhibition protein DicB	>	dicB	AKMEOI_07150	AKMEOI_07150	small_indel	1	G	CA	1389704	1389704
	SUB	1390054	AKMEOI_07160	coding (63-64/2472 nt)	Putative exonuclease from phage origin	>	AKMEOI_07160	AKMEOI_07160	AKMEOI_07160	small_indel	2	AA	TG	1390055	1390054
	SUB	1390592	AKMEOI_07160	coding (601-602/2472 nt)	Putative exonuclease from phage origin	>	AKMEOI_07160	AKMEOI_07160	AKMEOI_07160	small_indel	2	AA	GG	1390593	1390592
	SUB	1391497	AKMEOI_07160	coding (1506-1507/2472 nt)	Putative exonuclease from phage origin	>	AKMEOI_07160	AKMEOI_07160	AKMEOI_07160	small_indel	2	TG	CC	1391498	1391497
	SUB	1391731	AKMEOI_07160	coding (1740-1741/2472 nt)	Putative exonuclease from phage origin	>	AKMEOI_07160	AKMEOI_07160	AKMEOI_07160	small_indel	2	CA	AG	1391732	1391731
	SUB	1391803	AKMEOI_07160	coding (1812-1813/2472 nt)	Putative exonuclease from phage origin	>	AKMEOI_07160	AKMEOI_07160	AKMEOI_07160	small_indel	2	TG	CA	1391804	1391803
	SUB	1391813	AKMEOI_07160	coding (1822-1823/2472 nt)	Putative exonuclease from phage origin	>	AKMEOI_07160	AKMEOI_07160	AKMEOI_07160	small_indel	2	GC	AA	1391814	1391813
	SUB	1391826	AKMEOI_07160	coding (1835-1836/2472 nt)	Putative exonuclease from phage origin	>	AKMEOI_07160	AKMEOI_07160	AKMEOI_07160	small_indel	2	CC	AT	1391827	1391826
	SUB	1391886	AKMEOI_07160	coding (1895-1896/2472 nt)	Putative exonuclease from phage origin	>	AKMEOI_07160	AKMEOI_07160	AKMEOI_07160	small_indel	2	TT	AA	1391887	1391886
	SUB	1392071	AKMEOI_07160	coding (2080-2081/2472 nt)	Putative exonuclease from phage origin	>	AKMEOI_07160	AKMEOI_07160	AKMEOI_07160	small_indel	2	GT	AC	1392072	1392071
	Deletion	Position	Gene_Name	Gene_position	Gene_Product	Gene_strand	Genes_Inactivated	Locus_tag	Locus_tag_inactivated	Mutation_Type	Size	Reference_nucl	Position_end	Position_start
	DEL	1380130	cspF	coding (78/213 nt)	Cold shock-like protein CspF	>	cspF	AKMEOI_07070	AKMEOI_07070	small_indel	1	T	1380130	1380130
	DEL	1389701	dicB	coding (180/189 nt)	Cell division inhibition protein DicB	>	dicB	AKMEOI_07150	AKMEOI_07150	small_indel	1	C	1389701	1389701
	DEL	2019419	mglC	coding (629/1011 nt)	galactose/methyl galactoside ABC transporter permease MglC	<	mglC	AKMEOI_10340	AKMEOI_10340	small_indel	1	A	2019419	2019419
	DEL	3293457	ompR	coding (48-49/720 nt)	two-component system response regulator OmpR	<	ompR	AKMEOI_16575	AKMEOI_16575	small_indel	2	GC	3293458	3293457
	DEL	4236216	mutL	coding (884-886/1848 nt)	DNA mismatch repair endonuclease MutL	>	mutL	AKMEOI_21255	AKMEOI_21255	small_indel	3	ACC	4236218	4236216
	DEL	4313922	treR	coding (160-161/948 nt)	trehalose operon repressor TreR	<	treR	AKMEOI_21645	AKMEOI_21645	small_indel	2	GC	4313923	4313922
	Insertion	Position	Gene_Name	Gene_position	Gene_Product	Gene_strand	Genes_Inactivated	Locus_tag	Locus_tag_inactivated	Mutation_Type	Reference_nucl	New_Bases	Position_end	Position_start
	INS	434492	nagE	coding (961/1947 nt)	PTS N-acetyl glucosamine transporter subunit IIABC	>	nagE	AKMEOI_02150	AKMEOI_02150	small_indel	G	G	434492	434492
	INS	1374607	AKMEOI_07015	coding (72/180 nt)	hypothetical protein	>	AKMEOI_07015	AKMEOI_07015	AKMEOI_07015	small_indel	T	T	1374607	1374607
clone24	Single_Substitution	Position	Gene_Name	Gene_position	Gene_Product	Gene_strand	Overlapping_genes	Locus_tag	Locus_tag_overlapping	Mutation_Type	Reference_nucl	New_Base	Reference_codon	New_Codon	Codon_Number	Position_in_codon	Reference_A	ANew_AA	AA_Position	Position_end	Position_start	SNP_type	Trans_table
	SNP	2086636	alkB	248	DNA oxidative demethylase AlkB	<	alkB	AKMEOI_10675	AKMEOI_10675	snp_nonsynonymous	G	A	CCG	CTG	83	2	P	L	83	2086636	2086636	nonsynonymous	11
	SNP	2727205	xdhA	956	xanthine dehydrogenase molybdenum-binding subunit XdhA	>	xdhA	AKMEOI_13710	AKMEOI_13710	snp_nonsynonymous	G	A	GGC	GAC	319	2	G	D	319	2727205	2727205	nonsynonymous	11
	SNP	2771231	gcvP	2555	aminomethyl-transferring glycine dehydrogenase	<	gcvP	AKMEOI_13890	AKMEOI_13890	snp_nonsynonymous	G	A	GCG	GTG	852	2	A	V	852	2771231	2771231	nonsynonymous	11
	SNP	3309941	malT	229	HTH-type transcriptional regulator MalT	>	malT	AKMEOI_16640	AKMEOI_16640	snp_nonsynonymous	T	C	TAT	CAT	77	1	Y	H	77	3309941	3309941	nonsynonymous	11
	SNP	4024075	malK	475	maltose/maltodextrin ABC transporter ATP-binding protein MalK	>	malK	AKMEOI_20125	AKMEOI_20125	snp_nonsynonymous	G	A	GAA	AAA	159	1	E	K	159	4024075	4024075	nonsynonymous	11
	Multiple_Substitution	Position	Gene_Name	Gene_position	Gene_Product	Gene_strand	Overlapping_genes	Locus_tag	Locus_tag_overlapping	Mutation_Type	Size	Reference_nucl	New_Bases	Position_end	Position_start
	Deletion	Position	Gene_Name	Gene_position	Gene_Product	Gene_strand	Genes_Inactivated	Locus_tag	Locus_tag_inactivated	Mutation_Type	Size	Reference_nucl	Position_end	Position_start
	DEL	3293457	ompR	coding (48-49/720 nt)	two-component system response regulator OmpR	<	ompR	AKMEOI_16575	AKMEOI_16575	small_indel	2	GC	3293458	3293457
	DEL	3667408	bglB	coding (1373/1395 nt)	6-phospho-beta-glucosidase BglB	<	bglB	AKMEOI_18355	AKMEOI_18355	small_indel	1	C	3667408	3667408
	DEL	4236216	mutL	coding (884-886/1848 nt)	DNA mismatch repair endonuclease MutL	>	mutL	AKMEOI_21255	AKMEOI_21255	small_indel	3	ACC	4236218	4236216
	DEL	4313922	treR	coding (160-161/948 nt)	trehalose operon repressor TreR	<	treR	AKMEOI_21645	AKMEOI_21645	small_indel	2	GC	4313923	4313922
	Insertion	Position	Gene_Name	Gene_position	Gene_Product	Gene_strand	Genes_Inactivated	Locus_tag	Locus_tag_inactivated	Mutation_Type	Reference_nucl	New_Bases	Position_end	Position_start
	INS	434492	nagE	coding (961/1947 nt)	PTS N-acetyl glucosamine transporter subunit IIABC	>	nagE	AKMEOI_02150	AKMEOI_02150	small_indel	G	G	434492	434492
	INS	931859	roxA	coding (918/1122 nt)	[50S ribosomal protein L16]-arginine 3-hydroxylase	<	roxA	AKMEOI_04690	AKMEOI_04690	small_indel	C	C	931859	931859
	INS	1046000	dauA	coding (198/1653 nt)	C4-dicarboxylic acid transporter DauA	<	dauA	AKMEOI_05395	AKMEOI_05395	small_indel	C	C	1046000	1046000
	INS	1270023	AKMEOI_06510	coding (707/786 nt)	hypothetical protein	>	AKMEOI_06510	AKMEOI_06510	AKMEOI_06510	small_indel	A	A	1270023	1270023
	INS	2993452	aer	coding (1170/1521 nt)	aerotaxis sensor receptor Aer	<	aer	AKMEOI_14990	AKMEOI_14990	small_indel	C	C	2993452	2993452
	INS	3564819	rfaJ	coding (550/996 nt)	Lipopolysaccharide biosynthesis protein, LPS:glycosyltransferase	<	rfaJ	AKMEOI_17840	AKMEOI_17840	small_indel	T	T	3564819	3564819

## Sheet: MEc1_with_H2O2
clone33	Single_Substitution	Position	Gene_Name	Gene_position	Gene_Product	Gene_strand	Overlapping_genes	Locus_tag	Locus_tag_overlapping	Mutation_Type	Reference_nucl	New_Base	Reference_codon	New_Codon	Codon_Number	Position_in_codon	Reference_A	ANew_AA	AA_Position	Position_end	Position_start	SNP_type	Trans_table
	SNP	2481430	dgcN	689	diguanylate cyclase DgcN	>	dgcN	AKMEOI_12510	AKMEOI_12510	snp_nonsynonymous	A	C	GAA	GCA	230	2	E	A	230	2481430	2481430	nonsynonymous	11
	Multiple_Substitution	Position	Gene_Name	Gene_position	Gene_Product	Gene_strand	Overlapping_genes	Locus_tag	Locus_tag_overlapping	Mutation_Type	Size	Reference_nucl	New_Bases	Position_end	Position_start
	Deletion	Position	Gene_Name	Gene_position	Gene_Product	Gene_strand	Genes_Inactivated	Locus_tag	Locus_tag_inactivated	Mutation_Type	Size	Reference_nucl	Position_end	Position_start
	DEL	3565444	waaO	coding (949-958/1017 nt)	lipopolysaccharide 3-alpha-galactosyltransferase	<	waaO	AKMEOI_17845	AKMEOI_17845	small_indel	10	TGTTTTGTTT	3565453	3565444
	Insertion	Position	Gene_Name	Gene_position	Gene_Product	Gene_strand	Genes_Inactivated	Locus_tag	Locus_tag_inactivated	Mutation_Type	Reference_nucl	New_Bases	Position_end	Position_start
clone34	Single_Substitution	Position	Gene_Name	Gene_position	Gene_Product	Gene_strand	Overlapping_genes	Locus_tag	Locus_tag_overlapping	Mutation_Type	Reference_nucl	New_Base	Reference_codon	New_Codon	Codon_Number	Position_in_codon	Reference_A	ANew_AA	AA_Position	Position_end	Position_start	SNP_type	Trans_table
	SNP	1031956	fepC	140	ABC-type cobalamin/Fe3+-siderophores transport system, ATPase component	<	fepC	AKMEOI_05340	AKMEOI_05340	snp_nonsynonymous	C	A	CGC	CTC	47	2	R	L	47	1031956	1031956	nonsynonymous	11
	SNP	2090072	ompC	244	porin OmpC	<	ompC	AKMEOI_10690	AKMEOI_10690	snp_nonsense	G	A	CAG	TAG	82	1	Q	*	82	2090072	2090072	nonsense	11
	Multiple_Substitution	Position	Gene_Name	Gene_position	Gene_Product	Gene_strand	Overlapping_genes	Locus_tag	Locus_tag_overlapping	Mutation_Type	Size	Reference_nucl	New_Bases	Position_end	Position_start
	Deletion	Position	Gene_Name	Gene_position	Gene_Product	Gene_strand	Genes_Inactivated	Locus_tag	Locus_tag_inactivated	Mutation_Type	Size	Reference_nucl	Position_end	Position_start
	DEL	506080	[galM]-[galT]	[galM],galK,galT,[galT]	galK,galT,galT	galM	[AKMEOI_02515]-[AKMEOI_02530]	AKMEOI_02520,AKMEOI_02525,AKMEOI_02530	AKMEOI_02515	large_deletion	3607	3607-bp	509686	506080
	Insertion	Position	Gene_Name	Gene_position	Gene_Product	Gene_strand	Genes_Inactivated	Locus_tag	Locus_tag_inactivated	Mutation_Type	Reference_nucl	New_Bases	Position_end	Position_start
	INS	3310439	malT	coding (727/2706 nt)	HTH-type transcriptional regulator MalT	>	malT	AKMEOI_16640	AKMEOI_16640	small_indel	C	GCC	3310439	3310439
clone35	Single_Substitution	Position	Gene_Name	Gene_position	Gene_Product	Gene_strand	Overlapping_genes	Locus_tag	Locus_tag_overlapping	Mutation_Type	Reference_nucl	New_Base	Reference_codon	New_Codon	Codon_Number	Position_in_codon	Reference_A	ANew_AA	AA_Position	Position_end	Position_start	SNP_type	Trans_table
	SNP	103331	ykgG	198	putative protein YkgG	>	ykgG	AKMEOI_00500	AKMEOI_00500	snp_nonsynonymous	C	A	AGC	AGA	66	3	S	R	66	103331	103331	nonsynonymous	11
	SNP	960288	AKMEOI_04910	224	SAR-endolysin	>	AKMEOI_04910	AKMEOI_04910	AKMEOI_04910	snp_nonsynonymous	C	A	GCC	GAC	75	2	A	D	75	960288	960288	nonsynonymous	11
	SNP	988588	AKMEOI_05100	325	DUF1983 domain-containing protein	>	AKMEOI_05100	AKMEOI_05100	AKMEOI_05100	snp_nonsynonymous	G	T	GCC	TCC	109	1	A	S	109	988588	988588	nonsynonymous	11
	SNP	1354715	pinR	8	Serine recombinase PinR	>	pinR	AKMEOI_06910	AKMEOI_06910	snp_nonsynonymous	G	A	CGA	CAA	3	2	R	Q	3	1354715	1354715	nonsynonymous	11
	SNP	1355183	pinR	476	Serine recombinase PinR	>	pinR	AKMEOI_06910	AKMEOI_06910	snp_nonsynonymous	T	C	GTG	GCG	159	2	V	A	159	1355183	1355183	nonsynonymous	11
	SNP	1359693	AKMEOI_06935	764	DUF1983 domain-containing protein	<	AKMEOI_06935	AKMEOI_06935	AKMEOI_06935	snp_nonsynonymous	G	A	GCA	GTA	255	2	A	V	255	1359693	1359693	nonsynonymous	11
	SNP	1359881	AKMEOI_06935	576	DUF1983 domain-containing protein	<	AKMEOI_06935	AKMEOI_06935	AKMEOI_06935	snp_nonsynonymous	G	T	AGC	AGA	192	3	S	R	192	1359881	1359881	nonsynonymous	11
	SNP	1359891	AKMEOI_06935	566	DUF1983 domain-containing protein	<	AKMEOI_06935	AKMEOI_06935	AKMEOI_06935	snp_nonsynonymous	T	A	GAT	GTT	189	2	D	V	189	1359891	1359891	nonsynonymous	11
	SNP	1374548	AKMEOI_07015	13	hypothetical protein	>	AKMEOI_07015	AKMEOI_07015	AKMEOI_07015	snp_nonsynonymous	C	T	CAT	TAT	5	1	H	Y	5	1374548	1374548	nonsynonymous	11
	SNP	1375441	ybcV	199	DUF1398 domain-containing protein	>	ybcV	AKMEOI_07025	AKMEOI_07025	snp_nonsynonymous	C	T	CTC	TTC	67	1	L	F	67	1375441	1375441	nonsynonymous	11
	SNP	1376417	ynfR	34	Protein YnfR	<	ynfR	AKMEOI_07035	AKMEOI_07035	snp_nonsynonymous	C	T	GTC	ATC	12	1	V	I	12	1376417	1376417	nonsynonymous	11
	SNP	1387318	AKMEOI_07120	163	YdaT-toxin domain-containing protein	<	AKMEOI_07120	AKMEOI_07120	AKMEOI_07120	snp_nonsynonymous	C	T	GTT	ATT	55	1	V	I	55	1387318	1387318	nonsynonymous	11
	SNP	1387333	AKMEOI_07120	148	YdaT-toxin domain-containing protein	<	AKMEOI_07120	AKMEOI_07120	AKMEOI_07120	snp_nonsynonymous	C	A	GAT	TAT	50	1	D	Y	50	1387333	1387333	nonsynonymous	11
	SNP	1388373	ydaF	26	YdaF family protein	>	ydaF	AKMEOI_07135	AKMEOI_07135	snp_nonsynonymous	G	A	AGC	AAC	9	2	S	N	9	1388373	1388373	nonsynonymous	11
	SNP	1389651	dicB	130	Cell division inhibition protein DicB	>	dicB	AKMEOI_07150	AKMEOI_07150	snp_nonsynonymous	G	A	GTA	ATA	44	1	V	I	44	1389651	1389651	nonsynonymous	11
	SNP	1389660	dicB	139	Cell division inhibition protein DicB	>	dicB	AKMEOI_07150	AKMEOI_07150	snp_nonsynonymous	C	G	CTT	GTT	47	1	L	V	47	1389660	1389660	nonsynonymous	11
	SNP	1389685	dicB	164	Cell division inhibition protein DicB	>	dicB	AKMEOI_07150	AKMEOI_07150	snp_nonsynonymous	C	T	CCG	CTG	55	2	P	L	55	1389685	1389685	nonsynonymous	11
	SNP	1389689	dicB	168	Cell division inhibition protein DicB	>	dicB	AKMEOI_07150	AKMEOI_07150	snp_nonsynonymous	A	G	ATA	ATG	56	3	I	M	56	1389689	1389689	nonsynonymous	11
	SNP	1389691	dicB	170	Cell division inhibition protein DicB	>	dicB	AKMEOI_07150	AKMEOI_07150	snp_nonsynonymous	A	C	CAA	CCA	57	2	Q	P	57	1389691	1389691	nonsynonymous	11
	SNP	1389713	AKMEOI_07155	7	DUF1482 domain-containing protein	>	AKMEOI_07155	AKMEOI_07155	AKMEOI_07155	snp_nonsynonymous	A	T	ACA	TCA	3	1	T	S	3	1389713	1389713	nonsynonymous	11
	SNP	1389803	AKMEOI_07155	97	DUF1482 domain-containing protein	>	AKMEOI_07155	AKMEOI_07155	AKMEOI_07155	snp_nonsynonymous	G	A	GTG	ATG	33	1	V	M	33	1389803	1389803	nonsynonymous	11
	SNP	1389876	AKMEOI_07155	170	DUF1482 domain-containing protein	>	AKMEOI_07155	AKMEOI_07155	AKMEOI_07155	snp_nonsynonymous	A	T	AAC	ATC	57	2	N	I	57	1389876	1389876	nonsynonymous	11
	SNP	1390032	AKMEOI_07160	41	Putative exonuclease from phage origin	>	AKMEOI_07160	AKMEOI_07160	AKMEOI_07160	snp_nonsynonymous	A	T	CAG	CTG	14	2	Q	L	14	1390032	1390032	nonsynonymous	11
	SNP	1390038	AKMEOI_07160	47	Putative exonuclease from phage origin	>	AKMEOI_07160	AKMEOI_07160	AKMEOI_07160	snp_nonsynonymous	T	C	ATA	ACA	16	2	I	T	16	1390038	1390038	nonsynonymous	11
	SNP	1390041	AKMEOI_07160	50	Putative exonuclease from phage origin	>	AKMEOI_07160	AKMEOI_07160	AKMEOI_07160	snp_nonsynonymous	A	G	AAG	AGG	17	2	K	R	17	1390041	1390041	nonsynonymous	11
	SNP	1390140	AKMEOI_07160	149	Putative exonuclease from phage origin	>	AKMEOI_07160	AKMEOI_07160	AKMEOI_07160	snp_nonsynonymous	T	C	GTT	GCT	50	2	V	A	50	1390140	1390140	nonsynonymous	11
	SNP	1390166	AKMEOI_07160	175	Putative exonuclease from phage origin	>	AKMEOI_07160	AKMEOI_07160	AKMEOI_07160	snp_nonsynonymous	C	A	CTT	ATT	59	1	L	I	59	1390166	1390166	nonsynonymous	11
	SNP	1390531	AKMEOI_07160	540	Putative exonuclease from phage origin	>	AKMEOI_07160	AKMEOI_07160	AKMEOI_07160	snp_nonsynonymous	T	G	AAT	AAG	180	3	N	K	180	1390531	1390531	nonsynonymous	11
	SNP	1390661	AKMEOI_07160	670	Putative exonuclease from phage origin	>	AKMEOI_07160	AKMEOI_07160	AKMEOI_07160	snp_nonsynonymous	C	A	CAC	AAC	224	1	H	N	224	1390661	1390661	nonsynonymous	11
	SNP	1390689	AKMEOI_07160	698	Putative exonuclease from phage origin	>	AKMEOI_07160	AKMEOI_07160	AKMEOI_07160	snp_nonsynonymous	A	G	AAC	AGC	233	2	N	S	233	1390689	1390689	nonsynonymous	11
	SNP	1390707	AKMEOI_07160	716	Putative exonuclease from phage origin	>	AKMEOI_07160	AKMEOI_07160	AKMEOI_07160	snp_nonsynonymous	C	T	ACT	ATT	239	2	T	I	239	1390707	1390707	nonsynonymous	11
	SNP	1390825	AKMEOI_07160	834	Putative exonuclease from phage origin	>	AKMEOI_07160	AKMEOI_07160	AKMEOI_07160	snp_nonsynonymous	T	A	AAT	AAA	278	3	N	K	278	1390825	1390825	nonsynonymous	11
	SNP	1391454	AKMEOI_07160	1463	Putative exonuclease from phage origin	>	AKMEOI_07160	AKMEOI_07160	AKMEOI_07160	snp_nonsynonymous	C	A	GCA	GAA	488	2	A	E	488	1391454	1391454	nonsynonymous	11
	SNP	1391530	AKMEOI_07160	1539	Putative exonuclease from phage origin	>	AKMEOI_07160	AKMEOI_07160	AKMEOI_07160	snp_nonsynonymous	A	T	CAA	CAT	513	3	Q	H	513	1391530	1391530	nonsynonymous	11
	SNP	1391534	AKMEOI_07160	1543	Putative exonuclease from phage origin	>	AKMEOI_07160	AKMEOI_07160	AKMEOI_07160	snp_nonsynonymous	A	T	ACG	TCG	515	1	T	S	515	1391534	1391534	nonsynonymous	11
	SNP	1391541	AKMEOI_07160	1550	Putative exonuclease from phage origin	>	AKMEOI_07160	AKMEOI_07160	AKMEOI_07160	snp_nonsynonymous	A	G	CAG	CGG	517	2	Q	R	517	1391541	1391541	nonsynonymous	11
	SNP	1391546	AKMEOI_07160	1555	Putative exonuclease from phage origin	>	AKMEOI_07160	AKMEOI_07160	AKMEOI_07160	snp_nonsynonymous	G	T	GAC	TAC	519	1	D	Y	519	1391546	1391546	nonsynonymous	11
	SNP	1391631	AKMEOI_07160	1640	Putative exonuclease from phage origin	>	AKMEOI_07160	AKMEOI_07160	AKMEOI_07160	snp_nonsynonymous	C	T	GCG	GTG	547	2	A	V	547	1391631	1391631	nonsynonymous	11
	SNP	1391639	AKMEOI_07160	1648	Putative exonuclease from phage origin	>	AKMEOI_07160	AKMEOI_07160	AKMEOI_07160	snp_nonsynonymous	A	G	ATC	GTC	550	1	I	V	550	1391639	1391639	nonsynonymous	11
	SNP	1391683	AKMEOI_07160	1692	Putative exonuclease from phage origin	>	AKMEOI_07160	AKMEOI_07160	AKMEOI_07160	snp_nonsynonymous	A	T	GAA	GAT	564	3	E	D	564	1391683	1391683	nonsynonymous	11
	SNP	1391762	AKMEOI_07160	1771	Putative exonuclease from phage origin	>	AKMEOI_07160	AKMEOI_07160	AKMEOI_07160	snp_nonsynonymous	T	C	TCG	CCG	591	1	S	P	591	1391762	1391762	nonsynonymous	11
	SNP	1391768	AKMEOI_07160	1777	Putative exonuclease from phage origin	>	AKMEOI_07160	AKMEOI_07160	AKMEOI_07160	snp_nonsynonymous	A	G	AAA	GAA	593	1	K	E	593	1391768	1391768	nonsynonymous	11
	SNP	1391810	AKMEOI_07160	1819	Putative exonuclease from phage origin	>	AKMEOI_07160	AKMEOI_07160	AKMEOI_07160	snp_nonsynonymous	A	G	AGC	GGC	607	1	S	G	607	1391810	1391810	nonsynonymous	11
	SNP	1391819	AKMEOI_07160	1828	Putative exonuclease from phage origin	>	AKMEOI_07160	AKMEOI_07160	AKMEOI_07160	snp_nonsynonymous	G	C	GAC	CAT	610	1	D	H	610	1391819	1391819	nonsynonymous	11
	SNP	1391835	AKMEOI_07160	1844	Putative exonuclease from phage origin	>	AKMEOI_07160	AKMEOI_07160	AKMEOI_07160	snp_nonsynonymous	G	A	AGT	AAT	615	2	S	N	615	1391835	1391835	nonsynonymous	11
	SNP	1391859	AKMEOI_07160	1868	Putative exonuclease from phage origin	>	AKMEOI_07160	AKMEOI_07160	AKMEOI_07160	snp_nonsynonymous	C	G	CCC	CGC	623	2	P	R	623	1391859	1391859	nonsynonymous	11
	SNP	1391862	AKMEOI_07160	1871	Putative exonuclease from phage origin	>	AKMEOI_07160	AKMEOI_07160	AKMEOI_07160	snp_nonsynonymous	T	C	TTA	TCA	624	2	L	S	624	1391862	1391862	nonsynonymous	11
	SNP	1391868	AKMEOI_07160	1877	Putative exonuclease from phage origin	>	AKMEOI_07160	AKMEOI_07160	AKMEOI_07160	snp_nonsynonymous	C	A	ACG	AAG	626	2	T	K	626	1391868	1391868	nonsynonymous	11
	SNP	1392041	AKMEOI_07160	2050	Putative exonuclease from phage origin	>	AKMEOI_07160	AKMEOI_07160	AKMEOI_07160	snp_nonsynonymous	A	G	AAT	GAA	684	1	N	E	684	1392041	1392041	nonsynonymous	11
	SNP	1392043	AKMEOI_07160	2052	Putative exonuclease from phage origin	>	AKMEOI_07160	AKMEOI_07160	AKMEOI_07160	snp_nonsynonymous	T	A	AAT	GAA	684	3	N	E	684	1392043	1392043	nonsynonymous	11
	SNP	1393838	intQ	1017	Putative defective protein IntQ	>	intQ	AKMEOI_07170	AKMEOI_07170	snp_nonsynonymous	G	C	CAG	CAC	339	3	Q	H	339	1393838	1393838	nonsynonymous	11
	SNP	3310431	malT	719	HTH-type transcriptional regulator MalT	>	malT	AKMEOI_16640	AKMEOI_16640	snp_nonsynonymous	C	A	GCA	GAA	240	2	A	E	240	3310431	3310431	nonsynonymous	11
	Multiple_Substitution	Position	Gene_Name	Gene_position	Gene_Product	Gene_strand	Overlapping_genes	Locus_tag	Locus_tag_overlapping	Mutation_Type	Size	Reference_nucl	New_Bases	Position_end	Position_start
	SUB	1389704	dicB	coding (183/189 nt)	Cell division inhibition protein DicB	>	dicB	AKMEOI_07150	AKMEOI_07150	small_indel	1	G	CA	1389704	1389704
	SUB	1389723	AKMEOI_07155	coding (17-18/192 nt)	DUF1482 domain-containing protein	>	AKMEOI_07155	AKMEOI_07155	AKMEOI_07155	small_indel	2	CA	TG	1389724	1389723
	SUB	1390592	AKMEOI_07160	coding (601-602/2472 nt)	Putative exonuclease from phage origin	>	AKMEOI_07160	AKMEOI_07160	AKMEOI_07160	small_indel	2	AA	GG	1390593	1390592
	SUB	1391497	AKMEOI_07160	coding (1506-1507/2472 nt)	Putative exonuclease from phage origin	>	AKMEOI_07160	AKMEOI_07160	AKMEOI_07160	small_indel	2	TG	CC	1391498	1391497
	SUB	1391803	AKMEOI_07160	coding (1812-1813/2472 nt)	Putative exonuclease from phage origin	>	AKMEOI_07160	AKMEOI_07160	AKMEOI_07160	small_indel	2	TG	CA	1391804	1391803
	SUB	1391813	AKMEOI_07160	coding (1822-1823/2472 nt)	Putative exonuclease from phage origin	>	AKMEOI_07160	AKMEOI_07160	AKMEOI_07160	small_indel	2	GC	AA	1391814	1391813
	SUB	1391826	AKMEOI_07160	coding (1835-1836/2472 nt)	Putative exonuclease from phage origin	>	AKMEOI_07160	AKMEOI_07160	AKMEOI_07160	small_indel	2	CC	AT	1391827	1391826
	SUB	1391886	AKMEOI_07160	coding (1895-1896/2472 nt)	Putative exonuclease from phage origin	>	AKMEOI_07160	AKMEOI_07160	AKMEOI_07160	small_indel	2	TT	AA	1391887	1391886
	SUB	1392071	AKMEOI_07160	coding (2080-2081/2472 nt)	Putative exonuclease from phage origin	>	AKMEOI_07160	AKMEOI_07160	AKMEOI_07160	small_indel	2	GT	AC	1392072	1392071
	Deletion	Position	Gene_Name	Gene_position	Gene_Product	Gene_strand	Genes_Inactivated	Locus_tag	Locus_tag_inactivated	Mutation_Type	Size	Reference_nucl	Position_end	Position_start
	DEL	994651	[sitA]	[sitA]	sitA	[AKMEOI_05130]	AKMEOI_05130	large_deletion	994805	994651	155		155-bp
	DEL	1389701	dicB	coding (180/189 nt)	Cell division inhibition protein DicB	>	dicB	AKMEOI_07150	AKMEOI_07150	small_indel	1	C	1389701	1389701
	DEL	1389992	AKMEOI_07160	coding (1/2472 nt)	Putative exonuclease from phage origin	>	AKMEOI_07160	AKMEOI_07160	AKMEOI_07160	small_indel	1	A	1389992	1389992
	Insertion	Position	Gene_Name	Gene_position	Gene_Product	Gene_strand	Genes_Inactivated	Locus_tag	Locus_tag_inactivated	Mutation_Type	Reference_nucl	New_Bases	Position_end	Position_start
	INS	1374607	AKMEOI_07015	coding (72/180 nt)	hypothetical protein	>	AKMEOI_07015	AKMEOI_07015	AKMEOI_07015	small_indel	T	T	1374607	1374607
clone36	Single_Substitution	Position	Gene_Name	Gene_position	Gene_Product	Gene_strand	Overlapping_genes	Locus_tag	Locus_tag_overlapping	Mutation_Type	Reference_nucl	New_Base	Reference_codon	New_Codon	Codon_Number	Position_in_codon	Reference_A	ANew_AA	AA_Position	Position_end	Position_start	SNP_type	Trans_table
	SNP	3310431	malT	719	HTH-type transcriptional regulator MalT	>	malT	AKMEOI_16640	AKMEOI_16640	snp_nonsynonymous	C	A	GCA	GAA	240	2	A	E	240	3310431	3310431	nonsynonymous	11
	Multiple_Substitution	Position	Gene_Name	Gene_position	Gene_Product	Gene_strand	Overlapping_genes	Locus_tag	Locus_tag_overlapping	Mutation_Type	Size	Reference_nucl	New_Bases	Position_end	Position_start
	Deletion	Position	Gene_Name	Gene_position	Gene_Product	Gene_strand	Genes_Inactivated	Locus_tag	Locus_tag_inactivated	Mutation_Type	Size	Reference_nucl	Position_end	Position_start
	Insertion	Position	Gene_Name	Gene_position	Gene_Product	Gene_strand	Genes_Inactivated	Locus_tag	Locus_tag_inactivated	Mutation_Type	Reference_nucl	New_Bases	Position_end	Position_start

## Sheet: P10_without_H2O2
clone37	Single_Substitution	Position	Gene_Name	Gene_position	Gene_Product	Gene_strand	Overlapping_genes	Locus_tag	Locus_tag_overlapping	Mutation_Type	Reference_nucl	New_Base	Reference_codon	New_Codon	Codon_Number	Position_in_codon	Reference_A	ANew_AA	AA_Position	Position_end	Position_start	SNP_type	Trans_table
	SNP	2733	QQHGOMVM_CDS_0009	100	hypothetical protein	>	QQHGOMVM_CDS_0009	QQHGOMVM_CDS_0009	QQHGOMVM_CDS_0009	snp_nonsynonymous	G	A	GCT	ACT	34	1	A	T	34	2733	2733	nonsynonymous	11
	SNP	3538	QQHGOMVM_CDS_0010	427	hypothetical protein	>	QQHGOMVM_CDS_0010	QQHGOMVM_CDS_0010	QQHGOMVM_CDS_0010	snp_nonsense	C	T	CGA	TGA	143	1	R	*	143	3538	3538	nonsense	11
	SNP	20319	QQHGOMVM_CDS_0040	91	hypothetical protein	<	QQHGOMVM_CDS_0040	QQHGOMVM_CDS_0040	QQHGOMVM_CDS_0040	snp_nonsynonymous	T	C	AAA	GAA	31	1	K	E	31	20319	20319	nonsynonymous	11
	SNP	22522	QQHGOMVM_CDS_0042	40	nicotinamide phosphoribosyl transferase	<	QQHGOMVM_CDS_0042	QQHGOMVM_CDS_0042	QQHGOMVM_CDS_0042	snp_nonsynonymous	C	T	GCA	ACA	14	1	A	T	14	22522	22522	nonsynonymous	11
	SNP	23019	QQHGOMVM_CDS_0043	470	ribose-phosphate pyrophosphokinase	<	QQHGOMVM_CDS_0043	QQHGOMVM_CDS_0043	QQHGOMVM_CDS_0043	snp_nonsynonymous	T	C	GAC	GGC	157	2	D	G	157	23019	23019	nonsynonymous	11
	SNP	24550	QQHGOMVM_CDS_0046	113	hypothetical protein	<	QQHGOMVM_CDS_0046	QQHGOMVM_CDS_0046	QQHGOMVM_CDS_0046	snp_nonsynonymous	C	T	GGC	GAC	38	2	G	D	38	24550	24550	nonsynonymous	11
	SNP	27218	QQHGOMVM_CDS_0052	1697	NrdD-like anaerobic ribonucleotide reductase large subunit	<	QQHGOMVM_CDS_0052	QQHGOMVM_CDS_0052	QQHGOMVM_CDS_0052	snp_nonsynonymous	G	A	ACT	ATT	566	2	T	I	566	27218	27218	nonsynonymous	11
	SNP	30005	QQHGOMVM_CDS_0055	473	ribonucleoside diphosphate reductase small subunit	<	QQHGOMVM_CDS_0055	QQHGOMVM_CDS_0055	QQHGOMVM_CDS_0055	snp_nonsynonymous	C	T	CGG	CAG	158	2	R	Q	158	30005	30005	nonsynonymous	11
	SNP	34600	QQHGOMVM_CDS_0061	82	hypothetical protein	<	QQHGOMVM_CDS_0061	QQHGOMVM_CDS_0061	QQHGOMVM_CDS_0061	snp_nonsynonymous	C	T	GCT	ACT	28	1	A	T	28	34600	34600	nonsynonymous	11
	SNP	40630	QQHGOMVM_CDS_0070	799	minor tail protein	<	QQHGOMVM_CDS_0070	QQHGOMVM_CDS_0070	QQHGOMVM_CDS_0070	snp_nonsynonymous	C	T	GAA	AAA	267	1	E	K	267	40630	40630	nonsynonymous	11
	SNP	43767	QQHGOMVM_CDS_0072	1658	DNA polymerase	>	QQHGOMVM_CDS_0072	QQHGOMVM_CDS_0072	QQHGOMVM_CDS_0072	snp_nonsynonymous	T	A	ATG	AAG	553	2	M	K	553	43767	43767	nonsynonymous	11
	SNP	51962	QQHGOMVM_CDS_0088	77	hypothetical protein	<	QQHGOMVM_CDS_0088	QQHGOMVM_CDS_0088	QQHGOMVM_CDS_0088	snp_nonsynonymous	T	C	TAT	TGT	26	2	Y	C	26	51962	51962	nonsynonymous	11
	SNP	52551	QQHGOMVM_CDS_0090	2144	tail fiber protein	<	QQHGOMVM_CDS_0090	QQHGOMVM_CDS_0090	QQHGOMVM_CDS_0090	snp_nonsynonymous	G	T	ACA	AAA	715	2	T	K	715	52551	52551	nonsynonymous	11
	SNP	55030	QQHGOMVM_CDS_0091	899	tail fiber protein	<	QQHGOMVM_CDS_0091	QQHGOMVM_CDS_0091	QQHGOMVM_CDS_0091	snp_nonsynonymous	G	T	ACA	AAA	300	2	T	K	300	55030	55030	nonsynonymous	11
	SNP	56438	QQHGOMVM_CDS_0093	653	baseplate protein	<	QQHGOMVM_CDS_0093	QQHGOMVM_CDS_0093	QQHGOMVM_CDS_0093	snp_nonsynonymous	C	A	GGT	GTT	218	2	G	V	218	56438	56438	nonsynonymous	11
	SNP	56840	QQHGOMVM_CDS_0093	251	baseplate protein	<	QQHGOMVM_CDS_0093	QQHGOMVM_CDS_0093	QQHGOMVM_CDS_0093	snp_nonsynonymous	G	A	GCG	GTG	84	2	A	V	84	56840	56840	nonsynonymous	11
	SNP	57130	QQHGOMVM_CDS_0094	1433	baseplate wedge subunit	<	QQHGOMVM_CDS_0094	QQHGOMVM_CDS_0094	QQHGOMVM_CDS_0094	snp_nonsynonymous	A	G	GTA	GCA	478	2	V	A	478	57130	57130	nonsynonymous	11
	SNP	63205	QQHGOMVM_CDS_0100	746	tail length tape measure protein	<	QQHGOMVM_CDS_0100	QQHGOMVM_CDS_0100	QQHGOMVM_CDS_0100	snp_nonsynonymous	G	A	GCT	GTT	249	2	A	V	249	63205	63205	nonsynonymous	11
	SNP	64668	QQHGOMVM_CDS_0103	443	virion structural protein	<	QQHGOMVM_CDS_0103	QQHGOMVM_CDS_0103	QQHGOMVM_CDS_0103	snp_nonsynonymous	A	G	GTT	GCT	148	2	V	A	148	64668	64668	nonsynonymous	11
	SNP	65176	QQHGOMVM_CDS_0104	1303	tail sheath	<	QQHGOMVM_CDS_0104	QQHGOMVM_CDS_0104	QQHGOMVM_CDS_0104	snp_nonsynonymous	C	A	GCA	TCA	435	1	A	S	435	65176	65176	nonsynonymous	11
	SNP	65934	QQHGOMVM_CDS_0104	545	tail sheath	<	QQHGOMVM_CDS_0104	QQHGOMVM_CDS_0104	QQHGOMVM_CDS_0104	snp_nonsynonymous	G	A	GCC	GTC	182	2	A	V	182	65934	65934	nonsynonymous	11
	SNP	69611	QQHGOMVM_CDS_0110	317	tail protease	<	QQHGOMVM_CDS_0110	QQHGOMVM_CDS_0110	QQHGOMVM_CDS_0110	snp_nonsynonymous	G	T	GCT	GAT	106	2	A	D	106	69611	69611	nonsynonymous	11
	SNP	73324	QQHGOMVM_CDS_0114	272	portal protein	<	QQHGOMVM_CDS_0114	QQHGOMVM_CDS_0114	QQHGOMVM_CDS_0114	snp_nonsynonymous	G	A	GCA	GTA	91	2	A	V	91	73324	73324	nonsynonymous	11
	SNP	75994	QQHGOMVM_CDS_0117	574	hypothetical protein	<	QQHGOMVM_CDS_0117	QQHGOMVM_CDS_0117	QQHGOMVM_CDS_0117	snp_nonsense	G	A	CAG	TAG	192	1	Q	*	192	75994	75994	nonsense	11
	SNP	84115	QQHGOMVM_CDS_0124	218	hypothetical protein	>	QQHGOMVM_CDS_0124	QQHGOMVM_CDS_0124	QQHGOMVM_CDS_0124	snp_nonsynonymous	C	T	TCA	TTA	73	2	S	L	73	84115	84115	nonsynonymous	11
	SNP	84417	QQHGOMVM_CDS_0124	520	hypothetical protein	>	QQHGOMVM_CDS_0124	QQHGOMVM_CDS_0124	QQHGOMVM_CDS_0124	snp_nonsynonymous	G	A	GGA	AGA	174	1	G	R	174	84417	84417	nonsynonymous	11
	Multiple_Substitution	Position	Gene_Name	Gene_position	Gene_Product	Gene_strand	Overlapping_genes	Locus_tag	Locus_tag_overlapping	Mutation_Type	Size	Reference_nucl	New_Bases	Position_end	Position_start
	Deletion	Position	Gene_Name	Gene_position	Gene_Product	Gene_strand	Genes_Inactivated	Locus_tag	Locus_tag_inactivated	Mutation_Type	Size	Reference_nucl	Position_end	Position_start
	Insertion	Position	Gene_Name	Gene_position	Gene_Product	Gene_strand	Genes_Inactivated	Locus_tag	Locus_tag_inactivated	Mutation_Type	Reference_nucl	New_Bases	Position_end	Position_start
clone38	Single_Substitution	Position	Gene_Name	Gene_position	Gene_Product	Gene_strand	Overlapping_genes	Locus_tag	Locus_tag_overlapping	Mutation_Type	Reference_nucl	New_Base	Reference_codon	New_Codon	Codon_Number	Position_in_codon	Reference_A	ANew_AA	AA_Position	Position_end	Position_start	SNP_type	Trans_table
	SNP	2733	QQHGOMVM_CDS_0009	100	hypothetical protein	>	QQHGOMVM_CDS_0009	QQHGOMVM_CDS_0009	QQHGOMVM_CDS_0009	snp_nonsynonymous	G	A	GCT	ACT	34	1	A	T	34	2733	2733	nonsynonymous	11
	SNP	3538	QQHGOMVM_CDS_0010	427	hypothetical protein	>	QQHGOMVM_CDS_0010	QQHGOMVM_CDS_0010	QQHGOMVM_CDS_0010	snp_nonsense	C	T	CGA	TGA	143	1	R	*	143	3538	3538	nonsense	11
	SNP	20319	QQHGOMVM_CDS_0040	91	hypothetical protein	<	QQHGOMVM_CDS_0040	QQHGOMVM_CDS_0040	QQHGOMVM_CDS_0040	snp_nonsynonymous	T	C	AAA	GAA	31	1	K	E	31	20319	20319	nonsynonymous	11
	SNP	22522	QQHGOMVM_CDS_0042	40	nicotinamide phosphoribosyl transferase	<	QQHGOMVM_CDS_0042	QQHGOMVM_CDS_0042	QQHGOMVM_CDS_0042	snp_nonsynonymous	C	T	GCA	ACA	14	1	A	T	14	22522	22522	nonsynonymous	11
	SNP	23019	QQHGOMVM_CDS_0043	470	ribose-phosphate pyrophosphokinase	<	QQHGOMVM_CDS_0043	QQHGOMVM_CDS_0043	QQHGOMVM_CDS_0043	snp_nonsynonymous	T	C	GAC	GGC	157	2	D	G	157	23019	23019	nonsynonymous	11
	SNP	24550	QQHGOMVM_CDS_0046	113	hypothetical protein	<	QQHGOMVM_CDS_0046	QQHGOMVM_CDS_0046	QQHGOMVM_CDS_0046	snp_nonsynonymous	C	T	GGC	GAC	38	2	G	D	38	24550	24550	nonsynonymous	11
	SNP	27218	QQHGOMVM_CDS_0052	1697	NrdD-like anaerobic ribonucleotide reductase large subunit	<	QQHGOMVM_CDS_0052	QQHGOMVM_CDS_0052	QQHGOMVM_CDS_0052	snp_nonsynonymous	G	A	ACT	ATT	566	2	T	I	566	27218	27218	nonsynonymous	11
	SNP	30005	QQHGOMVM_CDS_0055	473	ribonucleoside diphosphate reductase small subunit	<	QQHGOMVM_CDS_0055	QQHGOMVM_CDS_0055	QQHGOMVM_CDS_0055	snp_nonsynonymous	C	T	CGG	CAG	158	2	R	Q	158	30005	30005	nonsynonymous	11
	SNP	34600	QQHGOMVM_CDS_0061	82	hypothetical protein	<	QQHGOMVM_CDS_0061	QQHGOMVM_CDS_0061	QQHGOMVM_CDS_0061	snp_nonsynonymous	C	T	GCT	ACT	28	1	A	T	28	34600	34600	nonsynonymous	11
	SNP	40630	QQHGOMVM_CDS_0070	799	minor tail protein	<	QQHGOMVM_CDS_0070	QQHGOMVM_CDS_0070	QQHGOMVM_CDS_0070	snp_nonsynonymous	C	T	GAA	AAA	267	1	E	K	267	40630	40630	nonsynonymous	11
	SNP	43767	QQHGOMVM_CDS_0072	1658	DNA polymerase	>	QQHGOMVM_CDS_0072	QQHGOMVM_CDS_0072	QQHGOMVM_CDS_0072	snp_nonsynonymous	T	A	ATG	AAG	553	2	M	K	553	43767	43767	nonsynonymous	11
	SNP	51962	QQHGOMVM_CDS_0088	77	hypothetical protein	<	QQHGOMVM_CDS_0088	QQHGOMVM_CDS_0088	QQHGOMVM_CDS_0088	snp_nonsynonymous	T	C	TAT	TGT	26	2	Y	C	26	51962	51962	nonsynonymous	11
	SNP	52551	QQHGOMVM_CDS_0090	2144	tail fiber protein	<	QQHGOMVM_CDS_0090	QQHGOMVM_CDS_0090	QQHGOMVM_CDS_0090	snp_nonsynonymous	G	T	ACA	AAA	715	2	T	K	715	52551	52551	nonsynonymous	11
	SNP	55030	QQHGOMVM_CDS_0091	899	tail fiber protein	<	QQHGOMVM_CDS_0091	QQHGOMVM_CDS_0091	QQHGOMVM_CDS_0091	snp_nonsynonymous	G	T	ACA	AAA	300	2	T	K	300	55030	55030	nonsynonymous	11
	SNP	56438	QQHGOMVM_CDS_0093	653	baseplate protein	<	QQHGOMVM_CDS_0093	QQHGOMVM_CDS_0093	QQHGOMVM_CDS_0093	snp_nonsynonymous	C	A	GGT	GTT	218	2	G	V	218	56438	56438	nonsynonymous	11
	SNP	56840	QQHGOMVM_CDS_0093	251	baseplate protein	<	QQHGOMVM_CDS_0093	QQHGOMVM_CDS_0093	QQHGOMVM_CDS_0093	snp_nonsynonymous	G	A	GCG	GTG	84	2	A	V	84	56840	56840	nonsynonymous	11
	SNP	57130	QQHGOMVM_CDS_0094	1433	baseplate wedge subunit	<	QQHGOMVM_CDS_0094	QQHGOMVM_CDS_0094	QQHGOMVM_CDS_0094	snp_nonsynonymous	A	G	GTA	GCA	478	2	V	A	478	57130	57130	nonsynonymous	11
	SNP	63205	QQHGOMVM_CDS_0100	746	tail length tape measure protein	<	QQHGOMVM_CDS_0100	QQHGOMVM_CDS_0100	QQHGOMVM_CDS_0100	snp_nonsynonymous	G	A	GCT	GTT	249	2	A	V	249	63205	63205	nonsynonymous	11
	SNP	64668	QQHGOMVM_CDS_0103	443	virion structural protein	<	QQHGOMVM_CDS_0103	QQHGOMVM_CDS_0103	QQHGOMVM_CDS_0103	snp_nonsynonymous	A	G	GTT	GCT	148	2	V	A	148	64668	64668	nonsynonymous	11
	SNP	65176	QQHGOMVM_CDS_0104	1303	tail sheath	<	QQHGOMVM_CDS_0104	QQHGOMVM_CDS_0104	QQHGOMVM_CDS_0104	snp_nonsynonymous	C	A	GCA	TCA	435	1	A	S	435	65176	65176	nonsynonymous	11
	SNP	65934	QQHGOMVM_CDS_0104	545	tail sheath	<	QQHGOMVM_CDS_0104	QQHGOMVM_CDS_0104	QQHGOMVM_CDS_0104	snp_nonsynonymous	G	A	GCC	GTC	182	2	A	V	182	65934	65934	nonsynonymous	11
	SNP	69611	QQHGOMVM_CDS_0110	317	tail protease	<	QQHGOMVM_CDS_0110	QQHGOMVM_CDS_0110	QQHGOMVM_CDS_0110	snp_nonsynonymous	G	T	GCT	GAT	106	2	A	D	106	69611	69611	nonsynonymous	11
	SNP	73324	QQHGOMVM_CDS_0114	272	portal protein	<	QQHGOMVM_CDS_0114	QQHGOMVM_CDS_0114	QQHGOMVM_CDS_0114	snp_nonsynonymous	G	A	GCA	GTA	91	2	A	V	91	73324	73324	nonsynonymous	11
	SNP	75994	QQHGOMVM_CDS_0117	574	hypothetical protein	<	QQHGOMVM_CDS_0117	QQHGOMVM_CDS_0117	QQHGOMVM_CDS_0117	snp_nonsense	G	A	CAG	TAG	192	1	Q	*	192	75994	75994	nonsense	11
	SNP	84115	QQHGOMVM_CDS_0124	218	hypothetical protein	>	QQHGOMVM_CDS_0124	QQHGOMVM_CDS_0124	QQHGOMVM_CDS_0124	snp_nonsynonymous	C	T	TCA	TTA	73	2	S	L	73	84115	84115	nonsynonymous	11
	SNP	84417	QQHGOMVM_CDS_0124	520	hypothetical protein	>	QQHGOMVM_CDS_0124	QQHGOMVM_CDS_0124	QQHGOMVM_CDS_0124	snp_nonsynonymous	G	A	GGA	AGA	174	1	G	R	174	84417	84417	nonsynonymous	11
	Multiple_Substitution	Position	Gene_Name	Gene_position	Gene_Product	Gene_strand	Overlapping_genes	Locus_tag	Locus_tag_overlapping	Mutation_Type	Size	Reference_nucl	New_Bases	Position_end	Position_start
	Deletion	Position	Gene_Name	Gene_position	Gene_Product	Gene_strand	Genes_Inactivated	Locus_tag	Locus_tag_inactivated	Mutation_Type	Size	Reference_nucl	Position_end	Position_start
	Insertion	Position	Gene_Name	Gene_position	Gene_Product	Gene_strand	Genes_Inactivated	Locus_tag	Locus_tag_inactivated	Mutation_Type	Reference_nucl	New_Bases	Position_end	Position_start
clone39	Single_Substitution	Position	Gene_Name	Gene_position	Gene_Product	Gene_strand	Overlapping_genes	Locus_tag	Locus_tag_overlapping	Mutation_Type	Reference_nucl	New_Base	Reference_codon	New_Codon	Codon_Number	Position_in_codon	Reference_A	ANew_AA	AA_Position	Position_end	Position_start	SNP_type	Trans_table
	SNP	2733	QQHGOMVM_CDS_0009	100	hypothetical protein	>	QQHGOMVM_CDS_0009	QQHGOMVM_CDS_0009	QQHGOMVM_CDS_0009	snp_nonsynonymous	G	A	GCT	ACT	34	1	A	T	34	2733	2733	nonsynonymous	11
	SNP	3538	QQHGOMVM_CDS_0010	427	hypothetical protein	>	QQHGOMVM_CDS_0010	QQHGOMVM_CDS_0010	QQHGOMVM_CDS_0010	snp_nonsense	C	T	CGA	TGA	143	1	R	*	143	3538	3538	nonsense	11
	SNP	8192	QQHGOMVM_CDS_0017	100	hypothetical protein	<	QQHGOMVM_CDS_0017	QQHGOMVM_CDS_0017	QQHGOMVM_CDS_0017	snp_nonsynonymous	C	T	GCA	ACA	34	1	A	T	34	8192	8192	nonsynonymous	11
	SNP	8660	QQHGOMVM_CDS_0018	140	hypothetical protein	<	QQHGOMVM_CDS_0018	QQHGOMVM_CDS_0018	QQHGOMVM_CDS_0018	snp_nonsynonymous	T	C	GAA	GGA	47	2	E	G	47	8660	8660	nonsynonymous	11
	SNP	18136	QQHGOMVM_CDS_0039	2069	RIIA lysis inhibitor	<	QQHGOMVM_CDS_0039	QQHGOMVM_CDS_0039	QQHGOMVM_CDS_0039	snp_nonsynonymous	G	A	GCT	GTT	690	2	A	V	690	18136	18136	nonsynonymous	11
	SNP	18187	QQHGOMVM_CDS_0039	2018	RIIA lysis inhibitor	<	QQHGOMVM_CDS_0039	QQHGOMVM_CDS_0039	QQHGOMVM_CDS_0039	snp_nonsynonymous	C	T	TGC	TAC	673	2	C	Y	673	18187	18187	nonsynonymous	11
	SNP	19612	QQHGOMVM_CDS_0039	593	RIIA lysis inhibitor	<	QQHGOMVM_CDS_0039	QQHGOMVM_CDS_0039	QQHGOMVM_CDS_0039	snp_nonsynonymous	T	C	GAA	GGA	198	2	E	G	198	19612	19612	nonsynonymous	11
	SNP	19958	QQHGOMVM_CDS_0039	247	RIIA lysis inhibitor	<	QQHGOMVM_CDS_0039	QQHGOMVM_CDS_0039	QQHGOMVM_CDS_0039	snp_nonsynonymous	G	A	CGT	TGT	83	1	R	C	83	19958	19958	nonsynonymous	11
	SNP	20319	QQHGOMVM_CDS_0040	91	hypothetical protein	<	QQHGOMVM_CDS_0040	QQHGOMVM_CDS_0040	QQHGOMVM_CDS_0040	snp_nonsynonymous	T	C	AAA	GAA	31	1	K	E	31	20319	20319	nonsynonymous	11
	SNP	22522	QQHGOMVM_CDS_0042	40	nicotinamide phosphoribosyl transferase	<	QQHGOMVM_CDS_0042	QQHGOMVM_CDS_0042	QQHGOMVM_CDS_0042	snp_nonsynonymous	C	T	GCA	ACA	14	1	A	T	14	22522	22522	nonsynonymous	11
	SNP	23019	QQHGOMVM_CDS_0043	470	ribose-phosphate pyrophosphokinase	<	QQHGOMVM_CDS_0043	QQHGOMVM_CDS_0043	QQHGOMVM_CDS_0043	snp_nonsynonymous	T	C	GAC	GGC	157	2	D	G	157	23019	23019	nonsynonymous	11
	SNP	24550	QQHGOMVM_CDS_0046	113	hypothetical protein	<	QQHGOMVM_CDS_0046	QQHGOMVM_CDS_0046	QQHGOMVM_CDS_0046	snp_nonsynonymous	C	T	GGC	GAC	38	2	G	D	38	24550	24550	nonsynonymous	11
	SNP	27218	QQHGOMVM_CDS_0052	1697	NrdD-like anaerobic ribonucleotide reductase large subunit	<	QQHGOMVM_CDS_0052	QQHGOMVM_CDS_0052	QQHGOMVM_CDS_0052	snp_nonsynonymous	G	A	ACT	ATT	566	2	T	I	566	27218	27218	nonsynonymous	11
	SNP	30005	QQHGOMVM_CDS_0055	473	ribonucleoside diphosphate reductase small subunit	<	QQHGOMVM_CDS_0055	QQHGOMVM_CDS_0055	QQHGOMVM_CDS_0055	snp_nonsynonymous	C	T	CGG	CAG	158	2	R	Q	158	30005	30005	nonsynonymous	11
	SNP	34600	QQHGOMVM_CDS_0061	82	hypothetical protein	<	QQHGOMVM_CDS_0061	QQHGOMVM_CDS_0061	QQHGOMVM_CDS_0061	snp_nonsynonymous	C	T	GCT	ACT	28	1	A	T	28	34600	34600	nonsynonymous	11
	SNP	40630	QQHGOMVM_CDS_0070	799	minor tail protein	<	QQHGOMVM_CDS_0070	QQHGOMVM_CDS_0070	QQHGOMVM_CDS_0070	snp_nonsynonymous	C	T	GAA	AAA	267	1	E	K	267	40630	40630	nonsynonymous	11
	SNP	43767	QQHGOMVM_CDS_0072	1658	DNA polymerase	>	QQHGOMVM_CDS_0072	QQHGOMVM_CDS_0072	QQHGOMVM_CDS_0072	snp_nonsynonymous	T	A	ATG	AAG	553	2	M	K	553	43767	43767	nonsynonymous	11
	SNP	51962	QQHGOMVM_CDS_0088	77	hypothetical protein	<	QQHGOMVM_CDS_0088	QQHGOMVM_CDS_0088	QQHGOMVM_CDS_0088	snp_nonsynonymous	T	C	TAT	TGT	26	2	Y	C	26	51962	51962	nonsynonymous	11
	SNP	52551	QQHGOMVM_CDS_0090	2144	tail fiber protein	<	QQHGOMVM_CDS_0090	QQHGOMVM_CDS_0090	QQHGOMVM_CDS_0090	snp_nonsynonymous	G	T	ACA	AAA	715	2	T	K	715	52551	52551	nonsynonymous	11
	SNP	55030	QQHGOMVM_CDS_0091	899	tail fiber protein	<	QQHGOMVM_CDS_0091	QQHGOMVM_CDS_0091	QQHGOMVM_CDS_0091	snp_nonsynonymous	G	T	ACA	AAA	300	2	T	K	300	55030	55030	nonsynonymous	11
	SNP	56438	QQHGOMVM_CDS_0093	653	baseplate protein	<	QQHGOMVM_CDS_0093	QQHGOMVM_CDS_0093	QQHGOMVM_CDS_0093	snp_nonsynonymous	C	A	GGT	GTT	218	2	G	V	218	56438	56438	nonsynonymous	11
	SNP	56840	QQHGOMVM_CDS_0093	251	baseplate protein	<	QQHGOMVM_CDS_0093	QQHGOMVM_CDS_0093	QQHGOMVM_CDS_0093	snp_nonsynonymous	G	A	GCG	GTG	84	2	A	V	84	56840	56840	nonsynonymous	11
	SNP	57130	QQHGOMVM_CDS_0094	1433	baseplate wedge subunit	<	QQHGOMVM_CDS_0094	QQHGOMVM_CDS_0094	QQHGOMVM_CDS_0094	snp_nonsynonymous	A	G	GTA	GCA	478	2	V	A	478	57130	57130	nonsynonymous	11
	SNP	63205	QQHGOMVM_CDS_0100	746	tail length tape measure protein	<	QQHGOMVM_CDS_0100	QQHGOMVM_CDS_0100	QQHGOMVM_CDS_0100	snp_nonsynonymous	G	A	GCT	GTT	249	2	A	V	249	63205	63205	nonsynonymous	11
	SNP	64668	QQHGOMVM_CDS_0103	443	virion structural protein	<	QQHGOMVM_CDS_0103	QQHGOMVM_CDS_0103	QQHGOMVM_CDS_0103	snp_nonsynonymous	A	G	GTT	GCT	148	2	V	A	148	64668	64668	nonsynonymous	11
	SNP	65176	QQHGOMVM_CDS_0104	1303	tail sheath	<	QQHGOMVM_CDS_0104	QQHGOMVM_CDS_0104	QQHGOMVM_CDS_0104	snp_nonsynonymous	C	A	GCA	TCA	435	1	A	S	435	65176	65176	nonsynonymous	11
	SNP	65934	QQHGOMVM_CDS_0104	545	tail sheath	<	QQHGOMVM_CDS_0104	QQHGOMVM_CDS_0104	QQHGOMVM_CDS_0104	snp_nonsynonymous	G	A	GCC	GTC	182	2	A	V	182	65934	65934	nonsynonymous	11
	SNP	69611	QQHGOMVM_CDS_0110	317	tail protease	<	QQHGOMVM_CDS_0110	QQHGOMVM_CDS_0110	QQHGOMVM_CDS_0110	snp_nonsynonymous	G	T	GCT	GAT	106	2	A	D	106	69611	69611	nonsynonymous	11
	SNP	73324	QQHGOMVM_CDS_0114	272	portal protein	<	QQHGOMVM_CDS_0114	QQHGOMVM_CDS_0114	QQHGOMVM_CDS_0114	snp_nonsynonymous	G	A	GCA	GTA	91	2	A	V	91	73324	73324	nonsynonymous	11
	SNP	75994	QQHGOMVM_CDS_0117	574	hypothetical protein	<	QQHGOMVM_CDS_0117	QQHGOMVM_CDS_0117	QQHGOMVM_CDS_0117	snp_nonsense	G	A	CAG	TAG	192	1	Q	*	192	75994	75994	nonsense	11
	SNP	84115	QQHGOMVM_CDS_0124	218	hypothetical protein	>	QQHGOMVM_CDS_0124	QQHGOMVM_CDS_0124	QQHGOMVM_CDS_0124	snp_nonsynonymous	C	T	TCA	TTA	73	2	S	L	73	84115	84115	nonsynonymous	11
	SNP	84417	QQHGOMVM_CDS_0124	520	hypothetical protein	>	QQHGOMVM_CDS_0124	QQHGOMVM_CDS_0124	QQHGOMVM_CDS_0124	snp_nonsynonymous	G	A	GGA	AGA	174	1	G	R	174	84417	84417	nonsynonymous	11
	Multiple_Substitution	Position	Gene_Name	Gene_position	Gene_Product	Gene_strand	Overlapping_genes	Locus_tag	Locus_tag_overlapping	Mutation_Type	Size	Reference_nucl	New_Bases	Position_end	Position_start
	Deletion	Position	Gene_Name	Gene_position	Gene_Product	Gene_strand	Genes_Inactivated	Locus_tag	Locus_tag_inactivated	Mutation_Type	Size	Reference_nucl	Position_end	Position_start
	Insertion	Position	Gene_Name	Gene_position	Gene_Product	Gene_strand	Genes_Inactivated	Locus_tag	Locus_tag_inactivated	Mutation_Type	Reference_nucl	New_Bases	Position_end	Position_start
clone40	Single_Substitution	Position	Gene_Name	Gene_position	Gene_Product	Gene_strand	Overlapping_genes	Locus_tag	Locus_tag_overlapping	Mutation_Type	Reference_nucl	New_Base	Reference_codon	New_Codon	Codon_Number	Position_in_codon	Reference_A	ANew_AA	AA_Position	Position_end	Position_start	SNP_type	Trans_table
	SNP	2733	QQHGOMVM_CDS_0009	100	hypothetical protein	>	QQHGOMVM_CDS_0009	QQHGOMVM_CDS_0009	QQHGOMVM_CDS_0009	snp_nonsynonymous	G	A	GCT	ACT	34	1	A	T	34	2733	2733	nonsynonymous	11
	SNP	3538	QQHGOMVM_CDS_0010	427	hypothetical protein	>	QQHGOMVM_CDS_0010	QQHGOMVM_CDS_0010	QQHGOMVM_CDS_0010	snp_nonsense	C	T	CGA	TGA	143	1	R	*	143	3538	3538	nonsense	11
	SNP	8192	QQHGOMVM_CDS_0017	100	hypothetical protein	<	QQHGOMVM_CDS_0017	QQHGOMVM_CDS_0017	QQHGOMVM_CDS_0017	snp_nonsynonymous	C	T	GCA	ACA	34	1	A	T	34	8192	8192	nonsynonymous	11
	SNP	8660	QQHGOMVM_CDS_0018	140	hypothetical protein	<	QQHGOMVM_CDS_0018	QQHGOMVM_CDS_0018	QQHGOMVM_CDS_0018	snp_nonsynonymous	T	C	GAA	GGA	47	2	E	G	47	8660	8660	nonsynonymous	11
	SNP	10496	QQHGOMVM_CDS_0023	164	hypothetical protein	<	QQHGOMVM_CDS_0023	QQHGOMVM_CDS_0023	QQHGOMVM_CDS_0023	snp_nonsynonymous	T	C	GAA	GGA	55	2	E	G	55	10496	10496	nonsynonymous	11
	SNP	18136	QQHGOMVM_CDS_0039	2069	RIIA lysis inhibitor	<	QQHGOMVM_CDS_0039	QQHGOMVM_CDS_0039	QQHGOMVM_CDS_0039	snp_nonsynonymous	G	A	GCT	GTT	690	2	A	V	690	18136	18136	nonsynonymous	11
	SNP	18187	QQHGOMVM_CDS_0039	2018	RIIA lysis inhibitor	<	QQHGOMVM_CDS_0039	QQHGOMVM_CDS_0039	QQHGOMVM_CDS_0039	snp_nonsynonymous	C	T	TGC	TAC	673	2	C	Y	673	18187	18187	nonsynonymous	11
	SNP	19612	QQHGOMVM_CDS_0039	593	RIIA lysis inhibitor	<	QQHGOMVM_CDS_0039	QQHGOMVM_CDS_0039	QQHGOMVM_CDS_0039	snp_nonsynonymous	T	C	GAA	GGA	198	2	E	G	198	19612	19612	nonsynonymous	11
	SNP	19958	QQHGOMVM_CDS_0039	247	RIIA lysis inhibitor	<	QQHGOMVM_CDS_0039	QQHGOMVM_CDS_0039	QQHGOMVM_CDS_0039	snp_nonsynonymous	G	A	CGT	TGT	83	1	R	C	83	19958	19958	nonsynonymous	11
	SNP	20319	QQHGOMVM_CDS_0040	91	hypothetical protein	<	QQHGOMVM_CDS_0040	QQHGOMVM_CDS_0040	QQHGOMVM_CDS_0040	snp_nonsynonymous	T	C	AAA	GAA	31	1	K	E	31	20319	20319	nonsynonymous	11
	SNP	22522	QQHGOMVM_CDS_0042	40	nicotinamide phosphoribosyl transferase	<	QQHGOMVM_CDS_0042	QQHGOMVM_CDS_0042	QQHGOMVM_CDS_0042	snp_nonsynonymous	C	T	GCA	ACA	14	1	A	T	14	22522	22522	nonsynonymous	11
	SNP	23019	QQHGOMVM_CDS_0043	470	ribose-phosphate pyrophosphokinase	<	QQHGOMVM_CDS_0043	QQHGOMVM_CDS_0043	QQHGOMVM_CDS_0043	snp_nonsynonymous	T	C	GAC	GGC	157	2	D	G	157	23019	23019	nonsynonymous	11
	SNP	24550	QQHGOMVM_CDS_0046	113	hypothetical protein	<	QQHGOMVM_CDS_0046	QQHGOMVM_CDS_0046	QQHGOMVM_CDS_0046	snp_nonsynonymous	C	T	GGC	GAC	38	2	G	D	38	24550	24550	nonsynonymous	11
	SNP	27218	QQHGOMVM_CDS_0052	1697	NrdD-like anaerobic ribonucleotide reductase large subunit	<	QQHGOMVM_CDS_0052	QQHGOMVM_CDS_0052	QQHGOMVM_CDS_0052	snp_nonsynonymous	G	A	ACT	ATT	566	2	T	I	566	27218	27218	nonsynonymous	11
	SNP	30005	QQHGOMVM_CDS_0055	473	ribonucleoside diphosphate reductase small subunit	<	QQHGOMVM_CDS_0055	QQHGOMVM_CDS_0055	QQHGOMVM_CDS_0055	snp_nonsynonymous	C	T	CGG	CAG	158	2	R	Q	158	30005	30005	nonsynonymous	11
	SNP	34600	QQHGOMVM_CDS_0061	82	hypothetical protein	<	QQHGOMVM_CDS_0061	QQHGOMVM_CDS_0061	QQHGOMVM_CDS_0061	snp_nonsynonymous	C	T	GCT	ACT	28	1	A	T	28	34600	34600	nonsynonymous	11
	SNP	38367	QQHGOMVM_CDS_0067	1243	DNA primase/helicase	<	QQHGOMVM_CDS_0067	QQHGOMVM_CDS_0067	QQHGOMVM_CDS_0067	snp_nonsynonymous	C	T	GAA	AAA	415	1	E	K	415	38367	38367	nonsynonymous	11
	SNP	40630	QQHGOMVM_CDS_0070	799	minor tail protein	<	QQHGOMVM_CDS_0070	QQHGOMVM_CDS_0070	QQHGOMVM_CDS_0070	snp_nonsynonymous	C	T	GAA	AAA	267	1	E	K	267	40630	40630	nonsynonymous	11
	SNP	42959	QQHGOMVM_CDS_0072	850	DNA polymerase	>	QQHGOMVM_CDS_0072	QQHGOMVM_CDS_0072	QQHGOMVM_CDS_0072	snp_nonsynonymous	T	C	TAC	CAC	284	1	Y	H	284	42959	42959	nonsynonymous	11
	SNP	43767	QQHGOMVM_CDS_0072	1658	DNA polymerase	>	QQHGOMVM_CDS_0072	QQHGOMVM_CDS_0072	QQHGOMVM_CDS_0072	snp_nonsynonymous	T	A	ATG	AAG	553	2	M	K	553	43767	43767	nonsynonymous	11
	SNP	50343	QQHGOMVM_CDS_0086	160	dihydrofolate reductase	>	QQHGOMVM_CDS_0086	QQHGOMVM_CDS_0086	QQHGOMVM_CDS_0086	snp_nonsynonymous	A	G	AAA	GAA	54	1	K	E	54	50343	50343	nonsynonymous	11
	SNP	51962	QQHGOMVM_CDS_0088	77	hypothetical protein	<	QQHGOMVM_CDS_0088	QQHGOMVM_CDS_0088	QQHGOMVM_CDS_0088	snp_nonsynonymous	T	C	TAT	TGT	26	2	Y	C	26	51962	51962	nonsynonymous	11
	SNP	52551	QQHGOMVM_CDS_0090	2144	tail fiber protein	<	QQHGOMVM_CDS_0090	QQHGOMVM_CDS_0090	QQHGOMVM_CDS_0090	snp_nonsynonymous	G	T	ACA	AAA	715	2	T	K	715	52551	52551	nonsynonymous	11
	SNP	53086	QQHGOMVM_CDS_0090	1609	tail fiber protein	<	QQHGOMVM_CDS_0090	QQHGOMVM_CDS_0090	QQHGOMVM_CDS_0090	snp_nonsynonymous	C	T	GCC	ACC	537	1	A	T	537	53086	53086	nonsynonymous	11
	SNP	55030	QQHGOMVM_CDS_0091	899	tail fiber protein	<	QQHGOMVM_CDS_0091	QQHGOMVM_CDS_0091	QQHGOMVM_CDS_0091	snp_nonsynonymous	G	T	ACA	AAA	300	2	T	K	300	55030	55030	nonsynonymous	11
	SNP	56438	QQHGOMVM_CDS_0093	653	baseplate protein	<	QQHGOMVM_CDS_0093	QQHGOMVM_CDS_0093	QQHGOMVM_CDS_0093	snp_nonsynonymous	C	A	GGT	GTT	218	2	G	V	218	56438	56438	nonsynonymous	11
	SNP	56840	QQHGOMVM_CDS_0093	251	baseplate protein	<	QQHGOMVM_CDS_0093	QQHGOMVM_CDS_0093	QQHGOMVM_CDS_0093	snp_nonsynonymous	G	A	GCG	GTG	84	2	A	V	84	56840	56840	nonsynonymous	11
	SNP	57130	QQHGOMVM_CDS_0094	1433	baseplate wedge subunit	<	QQHGOMVM_CDS_0094	QQHGOMVM_CDS_0094	QQHGOMVM_CDS_0094	snp_nonsynonymous	A	G	GTA	GCA	478	2	V	A	478	57130	57130	nonsynonymous	11
	SNP	63205	QQHGOMVM_CDS_0100	746	tail length tape measure protein	<	QQHGOMVM_CDS_0100	QQHGOMVM_CDS_0100	QQHGOMVM_CDS_0100	snp_nonsynonymous	G	A	GCT	GTT	249	2	A	V	249	63205	63205	nonsynonymous	11
	SNP	64668	QQHGOMVM_CDS_0103	443	virion structural protein	<	QQHGOMVM_CDS_0103	QQHGOMVM_CDS_0103	QQHGOMVM_CDS_0103	snp_nonsynonymous	A	G	GTT	GCT	148	2	V	A	148	64668	64668	nonsynonymous	11
	SNP	65176	QQHGOMVM_CDS_0104	1303	tail sheath	<	QQHGOMVM_CDS_0104	QQHGOMVM_CDS_0104	QQHGOMVM_CDS_0104	snp_nonsynonymous	C	A	GCA	TCA	435	1	A	S	435	65176	65176	nonsynonymous	11
	SNP	65934	QQHGOMVM_CDS_0104	545	tail sheath	<	QQHGOMVM_CDS_0104	QQHGOMVM_CDS_0104	QQHGOMVM_CDS_0104	snp_nonsynonymous	G	A	GCC	GTC	182	2	A	V	182	65934	65934	nonsynonymous	11
	SNP	69611	QQHGOMVM_CDS_0110	317	tail protease	<	QQHGOMVM_CDS_0110	QQHGOMVM_CDS_0110	QQHGOMVM_CDS_0110	snp_nonsynonymous	G	T	GCT	GAT	106	2	A	D	106	69611	69611	nonsynonymous	11
	SNP	73324	QQHGOMVM_CDS_0114	272	portal protein	<	QQHGOMVM_CDS_0114	QQHGOMVM_CDS_0114	QQHGOMVM_CDS_0114	snp_nonsynonymous	G	A	GCA	GTA	91	2	A	V	91	73324	73324	nonsynonymous	11
	SNP	75994	QQHGOMVM_CDS_0117	574	hypothetical protein	<	QQHGOMVM_CDS_0117	QQHGOMVM_CDS_0117	QQHGOMVM_CDS_0117	snp_nonsense	G	A	CAG	TAG	192	1	Q	*	192	75994	75994	nonsense	11
	SNP	84115	QQHGOMVM_CDS_0124	218	hypothetical protein	>	QQHGOMVM_CDS_0124	QQHGOMVM_CDS_0124	QQHGOMVM_CDS_0124	snp_nonsynonymous	C	T	TCA	TTA	73	2	S	L	73	84115	84115	nonsynonymous	11
	SNP	84417	QQHGOMVM_CDS_0124	520	hypothetical protein	>	QQHGOMVM_CDS_0124	QQHGOMVM_CDS_0124	QQHGOMVM_CDS_0124	snp_nonsynonymous	G	A	GGA	AGA	174	1	G	R	174	84417	84417	nonsynonymous	11
	Multiple_Substitution	Position	Gene_Name	Gene_position	Gene_Product	Gene_strand	Overlapping_genes	Locus_tag	Locus_tag_overlapping	Mutation_Type	Size	Reference_nucl	New_Bases	Position_end	Position_start
	Deletion	Position	Gene_Name	Gene_position	Gene_Product	Gene_strand	Genes_Inactivated	Locus_tag	Locus_tag_inactivated	Mutation_Type	Size	Reference_nucl	Position_end	Position_start
	Insertion	Position	Gene_Name	Gene_position	Gene_Product	Gene_strand	Genes_Inactivated	Locus_tag	Locus_tag_inactivated	Mutation_Type	Reference_nucl	New_Bases	Position_end	Position_start
clone41	Single_Substitution	Position	Gene_Name	Gene_position	Gene_Product	Gene_strand	Overlapping_genes	Locus_tag	Locus_tag_overlapping	Mutation_Type	Reference_nucl	New_Base	Reference_codon	New_Codon	Codon_Number	Position_in_codon	Reference_A	ANew_AA	AA_Position	Position_end	Position_start	SNP_type	Trans_table
	SNP	24550	QQHGOMVM_CDS_0046	113	hypothetical protein	<	QQHGOMVM_CDS_0046	QQHGOMVM_CDS_0046	QQHGOMVM_CDS_0046	snp_nonsynonymous	C	T	GGC	GAC	38	2	G	D	38	24550	24550	nonsynonymous	11
	SNP	51959	QQHGOMVM_CDS_0088	80	hypothetical protein	<	QQHGOMVM_CDS_0088	QQHGOMVM_CDS_0088	QQHGOMVM_CDS_0088	snp_nonsynonymous	G	A	ACC	ATC	27	2	T	I	27	51959	51959	nonsynonymous	11
	SNP	52569	QQHGOMVM_CDS_0090	2126	tail fiber protein	<	QQHGOMVM_CDS_0090	QQHGOMVM_CDS_0090	QQHGOMVM_CDS_0090	snp_nonsynonymous	G	T	ACA	AAA	709	2	T	K	709	52569	52569	nonsynonymous	11
	SNP	86992	QQHGOMVM_CDS_0129	298	hypothetical protein	>	QQHGOMVM_CDS_0129	QQHGOMVM_CDS_0129	QQHGOMVM_CDS_0129	snp_nonsense	C	T	CGA	TGA	100	1	R	*	100	86992	86992	nonsense	11
	Multiple_Substitution	Position	Gene_Name	Gene_position	Gene_Product	Gene_strand	Overlapping_genes	Locus_tag	Locus_tag_overlapping	Mutation_Type	Size	Reference_nucl	New_Bases	Position_end	Position_start
	Deletion	Position	Gene_Name	Gene_position	Gene_Product	Gene_strand	Genes_Inactivated	Locus_tag	Locus_tag_inactivated	Mutation_Type	Size	Reference_nucl	Position_end	Position_start
	Insertion	Position	Gene_Name	Gene_position	Gene_Product	Gene_strand	Genes_Inactivated	Locus_tag	Locus_tag_inactivated	Mutation_Type	Reference_nucl	New_Bases	Position_end	Position_start
clone42	Single_Substitution	Position	Gene_Name	Gene_position	Gene_Product	Gene_strand	Overlapping_genes	Locus_tag	Locus_tag_overlapping	Mutation_Type	Reference_nucl	New_Base	Reference_codon	New_Codon	Codon_Number	Position_in_codon	Reference_A	ANew_AA	AA_Position	Position_end	Position_start	SNP_type	Trans_table
	SNP	19837	QQHGOMVM_CDS_0039	368	RIIA lysis inhibitor	<	QQHGOMVM_CDS_0039	QQHGOMVM_CDS_0039	QQHGOMVM_CDS_0039	snp_nonsynonymous	G	A	CCA	CTA	123	2	P	L	123	19837	19837	nonsynonymous	11
	SNP	24550	QQHGOMVM_CDS_0046	113	hypothetical protein	<	QQHGOMVM_CDS_0046	QQHGOMVM_CDS_0046	QQHGOMVM_CDS_0046	snp_nonsynonymous	C	T	GGC	GAC	38	2	G	D	38	24550	24550	nonsynonymous	11
	SNP	51959	QQHGOMVM_CDS_0088	80	hypothetical protein	<	QQHGOMVM_CDS_0088	QQHGOMVM_CDS_0088	QQHGOMVM_CDS_0088	snp_nonsynonymous	G	A	ACC	ATC	27	2	T	I	27	51959	51959	nonsynonymous	11
	SNP	52569	QQHGOMVM_CDS_0090	2126	tail fiber protein	<	QQHGOMVM_CDS_0090	QQHGOMVM_CDS_0090	QQHGOMVM_CDS_0090	snp_nonsynonymous	G	T	ACA	AAA	709	2	T	K	709	52569	52569	nonsynonymous	11
	SNP	86992	QQHGOMVM_CDS_0129	298	hypothetical protein	>	QQHGOMVM_CDS_0129	QQHGOMVM_CDS_0129	QQHGOMVM_CDS_0129	snp_nonsense	C	T	CGA	TGA	100	1	R	*	100	86992	86992	nonsense	11
	Multiple_Substitution	Position	Gene_Name	Gene_position	Gene_Product	Gene_strand	Overlapping_genes	Locus_tag	Locus_tag_overlapping	Mutation_Type	Size	Reference_nucl	New_Bases	Position_end	Position_start
	Deletion	Position	Gene_Name	Gene_position	Gene_Product	Gene_strand	Genes_Inactivated	Locus_tag	Locus_tag_inactivated	Mutation_Type	Size	Reference_nucl	Position_end	Position_start
	DEL	7070	QQHGOMVM_CDS_0015-QQHGOMVM_CDS_0017	QQHGOMVM_CDS_0015,QQHGOMVM_CDS_0016,QQHGOMVM_CDS_0017	QQHGOMVM_CDS_0015,QQHGOMVM_CDS_0016,QQHGOMVM_CDS_0017	[QQHGOMVM_CDS_0015]-[QQHGOMVM_CDS_0017]	QQHGOMVM_CDS_0015,QQHGOMVM_CDS_0016,QQHGOMVM_CDS_0017	large_deletion	8294	7070	1225		1225-bp
	Insertion	Position	Gene_Name	Gene_position	Gene_Product	Gene_strand	Genes_Inactivated	Locus_tag	Locus_tag_inactivated	Mutation_Type	Reference_nucl	New_Bases	Position_end	Position_start
clone43	Single_Substitution	Position	Gene_Name	Gene_position	Gene_Product	Gene_strand	Overlapping_genes	Locus_tag	Locus_tag_overlapping	Mutation_Type	Reference_nucl	New_Base	Reference_codon	New_Codon	Codon_Number	Position_in_codon	Reference_A	ANew_AA	AA_Position	Position_end	Position_start	SNP_type	Trans_table
	SNP	3616	QQHGOMVM_CDS_0010	505	hypothetical protein	>	QQHGOMVM_CDS_0010	QQHGOMVM_CDS_0010	QQHGOMVM_CDS_0010	snp_nonsynonymous	A	G	ACA	GCA	169	1	T	A	169	3616	3616	nonsynonymous	11
	SNP	19837	QQHGOMVM_CDS_0039	368	RIIA lysis inhibitor	<	QQHGOMVM_CDS_0039	QQHGOMVM_CDS_0039	QQHGOMVM_CDS_0039	snp_nonsynonymous	G	A	CCA	CTA	123	2	P	L	123	19837	19837	nonsynonymous	11
	SNP	24550	QQHGOMVM_CDS_0046	113	hypothetical protein	<	QQHGOMVM_CDS_0046	QQHGOMVM_CDS_0046	QQHGOMVM_CDS_0046	snp_nonsynonymous	C	T	GGC	GAC	38	2	G	D	38	24550	24550	nonsynonymous	11
	SNP	51959	QQHGOMVM_CDS_0088	80	hypothetical protein	<	QQHGOMVM_CDS_0088	QQHGOMVM_CDS_0088	QQHGOMVM_CDS_0088	snp_nonsynonymous	G	A	ACC	ATC	27	2	T	I	27	51959	51959	nonsynonymous	11
	SNP	52569	QQHGOMVM_CDS_0090	2126	tail fiber protein	<	QQHGOMVM_CDS_0090	QQHGOMVM_CDS_0090	QQHGOMVM_CDS_0090	snp_nonsynonymous	G	T	ACA	AAA	709	2	T	K	709	52569	52569	nonsynonymous	11
	SNP	86992	QQHGOMVM_CDS_0129	298	hypothetical protein	>	QQHGOMVM_CDS_0129	QQHGOMVM_CDS_0129	QQHGOMVM_CDS_0129	snp_nonsense	C	T	CGA	TGA	100	1	R	*	100	86992	86992	nonsense	11
	Multiple_Substitution	Position	Gene_Name	Gene_position	Gene_Product	Gene_strand	Overlapping_genes	Locus_tag	Locus_tag_overlapping	Mutation_Type	Size	Reference_nucl	New_Bases	Position_end	Position_start
	Deletion	Position	Gene_Name	Gene_position	Gene_Product	Gene_strand	Genes_Inactivated	Locus_tag	Locus_tag_inactivated	Mutation_Type	Size	Reference_nucl	Position_end	Position_start
	Insertion	Position	Gene_Name	Gene_position	Gene_Product	Gene_strand	Genes_Inactivated	Locus_tag	Locus_tag_inactivated	Mutation_Type	Reference_nucl	New_Bases	Position_end	Position_start
clone44	Single_Substitution	Position	Gene_Name	Gene_position	Gene_Product	Gene_strand	Overlapping_genes	Locus_tag	Locus_tag_overlapping	Mutation_Type	Reference_nucl	New_Base	Reference_codon	New_Codon	Codon_Number	Position_in_codon	Reference_A	ANew_AA	AA_Position	Position_end	Position_start	SNP_type	Trans_table
	SNP	3616	QQHGOMVM_CDS_0010	505	hypothetical protein	>	QQHGOMVM_CDS_0010	QQHGOMVM_CDS_0010	QQHGOMVM_CDS_0010	snp_nonsynonymous	A	G	ACA	GCA	169	1	T	A	169	3616	3616	nonsynonymous	11
	SNP	19837	QQHGOMVM_CDS_0039	368	RIIA lysis inhibitor	<	QQHGOMVM_CDS_0039	QQHGOMVM_CDS_0039	QQHGOMVM_CDS_0039	snp_nonsynonymous	G	A	CCA	CTA	123	2	P	L	123	19837	19837	nonsynonymous	11
	SNP	24550	QQHGOMVM_CDS_0046	113	hypothetical protein	<	QQHGOMVM_CDS_0046	QQHGOMVM_CDS_0046	QQHGOMVM_CDS_0046	snp_nonsynonymous	C	T	GGC	GAC	38	2	G	D	38	24550	24550	nonsynonymous	11
	SNP	51959	QQHGOMVM_CDS_0088	80	hypothetical protein	<	QQHGOMVM_CDS_0088	QQHGOMVM_CDS_0088	QQHGOMVM_CDS_0088	snp_nonsynonymous	G	A	ACC	ATC	27	2	T	I	27	51959	51959	nonsynonymous	11
	SNP	52569	QQHGOMVM_CDS_0090	2126	tail fiber protein	<	QQHGOMVM_CDS_0090	QQHGOMVM_CDS_0090	QQHGOMVM_CDS_0090	snp_nonsynonymous	G	T	ACA	AAA	709	2	T	K	709	52569	52569	nonsynonymous	11
	SNP	67286	QQHGOMVM_CDS_0106	169	hypothetical protein	<	QQHGOMVM_CDS_0106	QQHGOMVM_CDS_0106	QQHGOMVM_CDS_0106	snp_nonsynonymous	C	T	GCT	ACT	57	1	A	T	57	67286	67286	nonsynonymous	11
	SNP	86992	QQHGOMVM_CDS_0129	298	hypothetical protein	>	QQHGOMVM_CDS_0129	QQHGOMVM_CDS_0129	QQHGOMVM_CDS_0129	snp_nonsense	C	T	CGA	TGA	100	1	R	*	100	86992	86992	nonsense	11
	Multiple_Substitution	Position	Gene_Name	Gene_position	Gene_Product	Gene_strand	Overlapping_genes	Locus_tag	Locus_tag_overlapping	Mutation_Type	Size	Reference_nucl	New_Bases	Position_end	Position_start
	Deletion	Position	Gene_Name	Gene_position	Gene_Product	Gene_strand	Genes_Inactivated	Locus_tag	Locus_tag_inactivated	Mutation_Type	Size	Reference_nucl	Position_end	Position_start
	DEL	7070	QQHGOMVM_CDS_0015-QQHGOMVM_CDS_0017	QQHGOMVM_CDS_0015,QQHGOMVM_CDS_0016,QQHGOMVM_CDS_0017	QQHGOMVM_CDS_0015,QQHGOMVM_CDS_0016,QQHGOMVM_CDS_0017	[QQHGOMVM_CDS_0015]-[QQHGOMVM_CDS_0017]	QQHGOMVM_CDS_0015,QQHGOMVM_CDS_0016,QQHGOMVM_CDS_0017	large_deletion	8294	7070	1225		1225-bp
	Insertion	Position	Gene_Name	Gene_position	Gene_Product	Gene_strand	Genes_Inactivated	Locus_tag	Locus_tag_inactivated	Mutation_Type	Reference_nucl	New_Bases	Position_end	Position_start
clone45	Single_Substitution	Position	Gene_Name	Gene_position	Gene_Product	Gene_strand	Overlapping_genes	Locus_tag	Locus_tag_overlapping	Mutation_Type	Reference_nucl	New_Base	Reference_codon	New_Codon	Codon_Number	Position_in_codon	Reference_A	ANew_AA	AA_Position	Position_end	Position_start	SNP_type	Trans_table
	SNP	18136	QQHGOMVM_CDS_0039	2069	RIIA lysis inhibitor	<	QQHGOMVM_CDS_0039	QQHGOMVM_CDS_0039	QQHGOMVM_CDS_0039	snp_nonsynonymous	G	A	GCT	GTT	690	2	A	V	690	18136	18136	nonsynonymous	11
	SNP	51959	QQHGOMVM_CDS_0088	80	hypothetical protein	<	QQHGOMVM_CDS_0088	QQHGOMVM_CDS_0088	QQHGOMVM_CDS_0088	snp_nonsynonymous	G	A	ACC	ATC	27	2	T	I	27	51959	51959	nonsynonymous	11
	Multiple_Substitution	Position	Gene_Name	Gene_position	Gene_Product	Gene_strand	Overlapping_genes	Locus_tag	Locus_tag_overlapping	Mutation_Type	Size	Reference_nucl	New_Bases	Position_end	Position_start
	Deletion	Position	Gene_Name	Gene_position	Gene_Product	Gene_strand	Genes_Inactivated	Locus_tag	Locus_tag_inactivated	Mutation_Type	Size	Reference_nucl	Position_end	Position_start
	Insertion	Position	Gene_Name	Gene_position	Gene_Product	Gene_strand	Genes_Inactivated	Locus_tag	Locus_tag_inactivated	Mutation_Type	Reference_nucl	New_Bases	Position_end	Position_start
clone46	Single_Substitution	Position	Gene_Name	Gene_position	Gene_Product	Gene_strand	Overlapping_genes	Locus_tag	Locus_tag_overlapping	Mutation_Type	Reference_nucl	New_Base	Reference_codon	New_Codon	Codon_Number	Position_in_codon	Reference_A	ANew_AA	AA_Position	Position_end	Position_start	SNP_type	Trans_table
	SNP	55079	QQHGOMVM_CDS_0091	850	tail fiber protein	<	QQHGOMVM_CDS_0091	QQHGOMVM_CDS_0091	QQHGOMVM_CDS_0091	snp_nonsynonymous	A	G	TAT	CAT	284	1	Y	H	284	55079	55079	nonsynonymous	11
	Multiple_Substitution	Position	Gene_Name	Gene_position	Gene_Product	Gene_strand	Overlapping_genes	Locus_tag	Locus_tag_overlapping	Mutation_Type	Size	Reference_nucl	New_Bases	Position_end	Position_start
	Deletion	Position	Gene_Name	Gene_position	Gene_Product	Gene_strand	Genes_Inactivated	Locus_tag	Locus_tag_inactivated	Mutation_Type	Size	Reference_nucl	Position_end	Position_start
	Insertion	Position	Gene_Name	Gene_position	Gene_Product	Gene_strand	Genes_Inactivated	Locus_tag	Locus_tag_inactivated	Mutation_Type	Reference_nucl	New_Bases	Position_end	Position_start
	INS	33725	QQHGOMVM_CDS_0060	coding (734/756 nt)	MazG-like pyrophosphatase	<	QQHGOMVM_CDS_0060	QQHGOMVM_CDS_0060	QQHGOMVM_CDS_0060	small_indel	T	GTTCTGTGAATCCATTAT	33725	33725
clone48	Single_Substitution	Position	Gene_Name	Gene_position	Gene_Product	Gene_strand	Overlapping_genes	Locus_tag	Locus_tag_overlapping	Mutation_Type	Reference_nucl	New_Base	Reference_codon	New_Codon	Codon_Number	Position_in_codon	Reference_A	ANew_AA	AA_Position	Position_end	Position_start	SNP_type	Trans_table
	SNP	24550	QQHGOMVM_CDS_0046	113	hypothetical protein	<	QQHGOMVM_CDS_0046	QQHGOMVM_CDS_0046	QQHGOMVM_CDS_0046	snp_nonsynonymous	C	T	GGC	GAC	38	2	G	D	38	24550	24550	nonsynonymous	11
	SNP	33734	QQHGOMVM_CDS_0060	725	MazG-like pyrophosphatase	<	QQHGOMVM_CDS_0060	QQHGOMVM_CDS_0060	QQHGOMVM_CDS_0060	snp_nonsynonymous	C	A	GGG	GTG	242	2	G	V	242	33734	33734	nonsynonymous	11
	SNP	51962	QQHGOMVM_CDS_0088	77	hypothetical protein	<	QQHGOMVM_CDS_0088	QQHGOMVM_CDS_0088	QQHGOMVM_CDS_0088	snp_nonsynonymous	T	C	TAT	TGT	26	2	Y	C	26	51962	51962	nonsynonymous	11
	SNP	52569	QQHGOMVM_CDS_0090	2126	tail fiber protein	<	QQHGOMVM_CDS_0090	QQHGOMVM_CDS_0090	QQHGOMVM_CDS_0090	snp_nonsynonymous	G	T	ACA	AAA	709	2	T	K	709	52569	52569	nonsynonymous	11
	Multiple_Substitution	Position	Gene_Name	Gene_position	Gene_Product	Gene_strand	Overlapping_genes	Locus_tag	Locus_tag_overlapping	Mutation_Type	Size	Reference_nucl	New_Bases	Position_end	Position_start
	Deletion	Position	Gene_Name	Gene_position	Gene_Product	Gene_strand	Genes_Inactivated	Locus_tag	Locus_tag_inactivated	Mutation_Type	Size	Reference_nucl	Position_end	Position_start
	Insertion	Position	Gene_Name	Gene_position	Gene_Product	Gene_strand	Genes_Inactivated	Locus_tag	Locus_tag_inactivated	Mutation_Type	Reference_nucl	New_Bases	Position_end	Position_start
clone49	Single_Substitution	Position	Gene_Name	Gene_position	Gene_Product	Gene_strand	Overlapping_genes	Locus_tag	Locus_tag_overlapping	Mutation_Type	Reference_nucl	New_Base	Reference_codon	New_Codon	Codon_Number	Position_in_codon	Reference_A	ANew_AA	AA_Position	Position_end	Position_start	SNP_type	Trans_table
	SNP	16370	QQHGOMVM_CDS_0037	179	unknown function	<	QQHGOMVM_CDS_0037	QQHGOMVM_CDS_0037	QQHGOMVM_CDS_0037	snp_nonsynonymous	G	A	TCA	TTA	60	2	S	L	60	16370	16370	nonsynonymous	11
	SNP	19837	QQHGOMVM_CDS_0039	368	RIIA lysis inhibitor	<	QQHGOMVM_CDS_0039	QQHGOMVM_CDS_0039	QQHGOMVM_CDS_0039	snp_nonsynonymous	G	A	CCA	CTA	123	2	P	L	123	19837	19837	nonsynonymous	11
	SNP	24550	QQHGOMVM_CDS_0046	113	hypothetical protein	<	QQHGOMVM_CDS_0046	QQHGOMVM_CDS_0046	QQHGOMVM_CDS_0046	snp_nonsynonymous	C	T	GGC	GAC	38	2	G	D	38	24550	24550	nonsynonymous	11
	SNP	28785	QQHGOMVM_CDS_0052	130	NrdD-like anaerobic ribonucleotide reductase large subunit	<	QQHGOMVM_CDS_0052	QQHGOMVM_CDS_0052	QQHGOMVM_CDS_0052	snp_nonsynonymous	C	T	GCT	ACT	44	1	A	T	44	28785	28785	nonsynonymous	11
	SNP	51879	QQHGOMVM_CDS_0088	160	hypothetical protein	<	QQHGOMVM_CDS_0088	QQHGOMVM_CDS_0088	QQHGOMVM_CDS_0088	snp_nonsynonymous	T	C	AAC	GAC	54	1	N	D	54	51879	51879	nonsynonymous	11
	SNP	55030	QQHGOMVM_CDS_0091	899	tail fiber protein	<	QQHGOMVM_CDS_0091	QQHGOMVM_CDS_0091	QQHGOMVM_CDS_0091	snp_nonsynonymous	G	T	ACA	AAA	300	2	T	K	300	55030	55030	nonsynonymous	11
	Multiple_Substitution	Position	Gene_Name	Gene_position	Gene_Product	Gene_strand	Overlapping_genes	Locus_tag	Locus_tag_overlapping	Mutation_Type	Size	Reference_nucl	New_Bases	Position_end	Position_start
	Deletion	Position	Gene_Name	Gene_position	Gene_Product	Gene_strand	Genes_Inactivated	Locus_tag	Locus_tag_inactivated	Mutation_Type	Size	Reference_nucl	Position_end	Position_start
	DEL	7090	QQHGOMVM_CDS_0015-QQHGOMVM_CDS_0016	QQHGOMVM_CDS_0015,QQHGOMVM_CDS_0016	QQHGOMVM_CDS_0015,QQHGOMVM_CDS_0016	[QQHGOMVM_CDS_0015]-[QQHGOMVM_CDS_0016]	QQHGOMVM_CDS_0015,QQHGOMVM_CDS_0016	large_deletion	8023	7090	934		934-bp
	Insertion	Position	Gene_Name	Gene_position	Gene_Product	Gene_strand	Genes_Inactivated	Locus_tag	Locus_tag_inactivated	Mutation_Type	Reference_nucl	New_Bases	Position_end	Position_start
clone50	Single_Substitution	Position	Gene_Name	Gene_position	Gene_Product	Gene_strand	Overlapping_genes	Locus_tag	Locus_tag_overlapping	Mutation_Type	Reference_nucl	New_Base	Reference_codon	New_Codon	Codon_Number	Position_in_codon	Reference_A	ANew_AA	AA_Position	Position_end	Position_start	SNP_type	Trans_table
	SNP	18136	QQHGOMVM_CDS_0039	2069	RIIA lysis inhibitor	<	QQHGOMVM_CDS_0039	QQHGOMVM_CDS_0039	QQHGOMVM_CDS_0039	snp_nonsynonymous	G	A	GCT	GTT	690	2	A	V	690	18136	18136	nonsynonymous	11
	SNP	19165	QQHGOMVM_CDS_0039	1040	RIIA lysis inhibitor	<	QQHGOMVM_CDS_0039	QQHGOMVM_CDS_0039	QQHGOMVM_CDS_0039	snp_nonsynonymous	G	A	GCT	GTT	347	2	A	V	347	19165	19165	nonsynonymous	11
	SNP	21498	QQHGOMVM_CDS_0042	1064	nicotinamide phosphoribosyl transferase	<	QQHGOMVM_CDS_0042	QQHGOMVM_CDS_0042	QQHGOMVM_CDS_0042	snp_nonsynonymous	T	A	CAC	CTC	355	2	H	L	355	21498	21498	nonsynonymous	11
	SNP	24550	QQHGOMVM_CDS_0046	113	hypothetical protein	<	QQHGOMVM_CDS_0046	QQHGOMVM_CDS_0046	QQHGOMVM_CDS_0046	snp_nonsynonymous	C	T	GGC	GAC	38	2	G	D	38	24550	24550	nonsynonymous	11
	SNP	32187	QQHGOMVM_CDS_0057	835	ribonucleotide reductase large subunit	<	QQHGOMVM_CDS_0057	QQHGOMVM_CDS_0057	QQHGOMVM_CDS_0057	snp_nonsynonymous	C	T	GTA	ATA	279	1	V	I	279	32187	32187	nonsynonymous	11
	SNP	34822	QQHGOMVM_CDS_0062	379	NAD synthetase	<	QQHGOMVM_CDS_0062	QQHGOMVM_CDS_0062	QQHGOMVM_CDS_0062	snp_nonsynonymous	C	T	GAC	AAC	127	1	D	N	127	34822	34822	nonsynonymous	11
	SNP	41464	QQHGOMVM_CDS_0071	389	hypothetical protein	<	QQHGOMVM_CDS_0071	QQHGOMVM_CDS_0071	QQHGOMVM_CDS_0071	snp_nonsynonymous	G	T	TCT	TAT	130	2	S	Y	130	41464	41464	nonsynonymous	11
	SNP	51879	QQHGOMVM_CDS_0088	160	hypothetical protein	<	QQHGOMVM_CDS_0088	QQHGOMVM_CDS_0088	QQHGOMVM_CDS_0088	snp_nonsynonymous	T	C	AAC	GAC	54	1	N	D	54	51879	51879	nonsynonymous	11
	SNP	55030	QQHGOMVM_CDS_0091	899	tail fiber protein	<	QQHGOMVM_CDS_0091	QQHGOMVM_CDS_0091	QQHGOMVM_CDS_0091	snp_nonsynonymous	G	T	ACA	AAA	300	2	T	K	300	55030	55030	nonsynonymous	11
	SNP	56448	QQHGOMVM_CDS_0093	643	baseplate protein	<	QQHGOMVM_CDS_0093	QQHGOMVM_CDS_0093	QQHGOMVM_CDS_0093	snp_nonsynonymous	C	T	GCA	ACA	215	1	A	T	215	56448	56448	nonsynonymous	11
	SNP	61448	QQHGOMVM_CDS_0099	275	hypothetical protein	<	QQHGOMVM_CDS_0099	QQHGOMVM_CDS_0099	QQHGOMVM_CDS_0099	snp_nonsynonymous	T	C	AAC	AGC	92	2	N	S	92	61448	61448	nonsynonymous	11
	Multiple_Substitution	Position	Gene_Name	Gene_position	Gene_Product	Gene_strand	Overlapping_genes	Locus_tag	Locus_tag_overlapping	Mutation_Type	Size	Reference_nucl	New_Bases	Position_end	Position_start
	Deletion	Position	Gene_Name	Gene_position	Gene_Product	Gene_strand	Genes_Inactivated	Locus_tag	Locus_tag_inactivated	Mutation_Type	Size	Reference_nucl	Position_end	Position_start
	DEL	75590	QQHGOMVM_tRNA_0001-QQHGOMVM_CDS_0118	QQHGOMVM_tRNA_0001,QQHGOMVM_CDS_0117,QQHGOMVM_tRNA_0002,QQHGOMVM_tRNA_0003,QQHGOMVM_tRNA_0004,QQHGOMVM_tRNA_0005,QQHGOMVM_tRNA_0006,QQHGOMVM_CDS_0118	QQHGOMVM_tRNA_0001,QQHGOMVM_CDS_0117,QQHGOMVM_tRNA_0002,QQHGOMVM_tRNA_0003,QQHGOMVM_tRNA_0004,QQHGOMVM_tRNA_0005,QQHGOMVM_tRNA_0006,QQHGOMVM_CDS_0118	[QQHGOMVM_tRNA_0001]-[QQHGOMVM_CDS_0118]	QQHGOMVM_tRNA_0001,QQHGOMVM_CDS_0117,QQHGOMVM_tRNA_0002,QQHGOMVM_tRNA_0003,QQHGOMVM_tRNA_0004,QQHGOMVM_tRNA_0005,QQHGOMVM_tRNA_0006,QQHGOMVM_CDS_0118	large_deletion	77741	75590	2152		2152-bp
	Insertion	Position	Gene_Name	Gene_position	Gene_Product	Gene_strand	Genes_Inactivated	Locus_tag	Locus_tag_inactivated	Mutation_Type	Reference_nucl	New_Bases	Position_end	Position_start
clone51	Single_Substitution	Position	Gene_Name	Gene_position	Gene_Product	Gene_strand	Overlapping_genes	Locus_tag	Locus_tag_overlapping	Mutation_Type	Reference_nucl	New_Base	Reference_codon	New_Codon	Codon_Number	Position_in_codon	Reference_A	ANew_AA	AA_Position	Position_end	Position_start	SNP_type	Trans_table
	SNP	19988	QQHGOMVM_CDS_0039	217	RIIA lysis inhibitor	<	QQHGOMVM_CDS_0039	QQHGOMVM_CDS_0039	QQHGOMVM_CDS_0039	snp_nonsynonymous	G	A	CCT	TCT	73	1	P	S	73	19988	19988	nonsynonymous	11
	SNP	21498	QQHGOMVM_CDS_0042	1064	nicotinamide phosphoribosyl transferase	<	QQHGOMVM_CDS_0042	QQHGOMVM_CDS_0042	QQHGOMVM_CDS_0042	snp_nonsynonymous	T	A	CAC	CTC	355	2	H	L	355	21498	21498	nonsynonymous	11
	SNP	22010	QQHGOMVM_CDS_0042	552	nicotinamide phosphoribosyl transferase	<	QQHGOMVM_CDS_0042	QQHGOMVM_CDS_0042	QQHGOMVM_CDS_0042	snp_nonsynonymous	G	T	AAC	AAA	184	3	N	K	184	22010	22010	nonsynonymous	11
	SNP	24550	QQHGOMVM_CDS_0046	113	hypothetical protein	<	QQHGOMVM_CDS_0046	QQHGOMVM_CDS_0046	QQHGOMVM_CDS_0046	snp_nonsynonymous	C	T	GGC	GAC	38	2	G	D	38	24550	24550	nonsynonymous	11
	SNP	51957	QQHGOMVM_CDS_0088	82	hypothetical protein	<	QQHGOMVM_CDS_0088	QQHGOMVM_CDS_0088	QQHGOMVM_CDS_0088	snp_nonsynonymous	T	C	ACT	GCT	28	1	T	A	28	51957	51957	nonsynonymous	11
	SNP	52546	QQHGOMVM_CDS_0090	2149	tail fiber protein	<	QQHGOMVM_CDS_0090	QQHGOMVM_CDS_0090	QQHGOMVM_CDS_0090	snp_nonsynonymous	T	G	ACT	CCT	717	1	T	P	717	52546	52546	nonsynonymous	11
	SNP	52569	QQHGOMVM_CDS_0090	2126	tail fiber protein	<	QQHGOMVM_CDS_0090	QQHGOMVM_CDS_0090	QQHGOMVM_CDS_0090	snp_nonsynonymous	G	T	ACA	AAA	709	2	T	K	709	52569	52569	nonsynonymous	11
	SNP	55030	QQHGOMVM_CDS_0091	899	tail fiber protein	<	QQHGOMVM_CDS_0091	QQHGOMVM_CDS_0091	QQHGOMVM_CDS_0091	snp_nonsynonymous	G	T	ACA	AAA	300	2	T	K	300	55030	55030	nonsynonymous	11
	SNP	56448	QQHGOMVM_CDS_0093	643	baseplate protein	<	QQHGOMVM_CDS_0093	QQHGOMVM_CDS_0093	QQHGOMVM_CDS_0093	snp_nonsynonymous	C	T	GCA	ACA	215	1	A	T	215	56448	56448	nonsynonymous	11
	Multiple_Substitution	Position	Gene_Name	Gene_position	Gene_Product	Gene_strand	Overlapping_genes	Locus_tag	Locus_tag_overlapping	Mutation_Type	Size	Reference_nucl	New_Bases	Position_end	Position_start
	Deletion	Position	Gene_Name	Gene_position	Gene_Product	Gene_strand	Genes_Inactivated	Locus_tag	Locus_tag_inactivated	Mutation_Type	Size	Reference_nucl	Position_end	Position_start
	Insertion	Position	Gene_Name	Gene_position	Gene_Product	Gene_strand	Genes_Inactivated	Locus_tag	Locus_tag_inactivated	Mutation_Type	Reference_nucl	New_Bases	Position_end	Position_start
clone52	Single_Substitution	Position	Gene_Name	Gene_position	Gene_Product	Gene_strand	Overlapping_genes	Locus_tag	Locus_tag_overlapping	Mutation_Type	Reference_nucl	New_Base	Reference_codon	New_Codon	Codon_Number	Position_in_codon	Reference_A	ANew_AA	AA_Position	Position_end	Position_start	SNP_type	Trans_table
	SNP	18136	QQHGOMVM_CDS_0039	2069	RIIA lysis inhibitor	<	QQHGOMVM_CDS_0039	QQHGOMVM_CDS_0039	QQHGOMVM_CDS_0039	snp_nonsynonymous	G	A	GCT	GTT	690	2	A	V	690	18136	18136	nonsynonymous	11
	SNP	19165	QQHGOMVM_CDS_0039	1040	RIIA lysis inhibitor	<	QQHGOMVM_CDS_0039	QQHGOMVM_CDS_0039	QQHGOMVM_CDS_0039	snp_nonsynonymous	G	A	GCT	GTT	347	2	A	V	347	19165	19165	nonsynonymous	11
	SNP	21498	QQHGOMVM_CDS_0042	1064	nicotinamide phosphoribosyl transferase	<	QQHGOMVM_CDS_0042	QQHGOMVM_CDS_0042	QQHGOMVM_CDS_0042	snp_nonsynonymous	T	A	CAC	CTC	355	2	H	L	355	21498	21498	nonsynonymous	11
	SNP	24550	QQHGOMVM_CDS_0046	113	hypothetical protein	<	QQHGOMVM_CDS_0046	QQHGOMVM_CDS_0046	QQHGOMVM_CDS_0046	snp_nonsynonymous	C	T	GGC	GAC	38	2	G	D	38	24550	24550	nonsynonymous	11
	SNP	32187	QQHGOMVM_CDS_0057	835	ribonucleotide reductase large subunit	<	QQHGOMVM_CDS_0057	QQHGOMVM_CDS_0057	QQHGOMVM_CDS_0057	snp_nonsynonymous	C	T	GTA	ATA	279	1	V	I	279	32187	32187	nonsynonymous	11
	SNP	34822	QQHGOMVM_CDS_0062	379	NAD synthetase	<	QQHGOMVM_CDS_0062	QQHGOMVM_CDS_0062	QQHGOMVM_CDS_0062	snp_nonsynonymous	C	T	GAC	AAC	127	1	D	N	127	34822	34822	nonsynonymous	11
	SNP	41464	QQHGOMVM_CDS_0071	389	hypothetical protein	<	QQHGOMVM_CDS_0071	QQHGOMVM_CDS_0071	QQHGOMVM_CDS_0071	snp_nonsynonymous	G	T	TCT	TAT	130	2	S	Y	130	41464	41464	nonsynonymous	11
	SNP	51879	QQHGOMVM_CDS_0088	160	hypothetical protein	<	QQHGOMVM_CDS_0088	QQHGOMVM_CDS_0088	QQHGOMVM_CDS_0088	snp_nonsynonymous	T	C	AAC	GAC	54	1	N	D	54	51879	51879	nonsynonymous	11
	SNP	55030	QQHGOMVM_CDS_0091	899	tail fiber protein	<	QQHGOMVM_CDS_0091	QQHGOMVM_CDS_0091	QQHGOMVM_CDS_0091	snp_nonsynonymous	G	T	ACA	AAA	300	2	T	K	300	55030	55030	nonsynonymous	11
	SNP	56448	QQHGOMVM_CDS_0093	643	baseplate protein	<	QQHGOMVM_CDS_0093	QQHGOMVM_CDS_0093	QQHGOMVM_CDS_0093	snp_nonsynonymous	C	T	GCA	ACA	215	1	A	T	215	56448	56448	nonsynonymous	11
	SNP	61448	QQHGOMVM_CDS_0099	275	hypothetical protein	<	QQHGOMVM_CDS_0099	QQHGOMVM_CDS_0099	QQHGOMVM_CDS_0099	snp_nonsynonymous	T	C	AAC	AGC	92	2	N	S	92	61448	61448	nonsynonymous	11
	SNP	68825	QQHGOMVM_CDS_0109	692	major head protein	<	QQHGOMVM_CDS_0109	QQHGOMVM_CDS_0109	QQHGOMVM_CDS_0109	snp_nonsynonymous	G	A	GCT	GTT	231	2	A	V	231	68825	68825	nonsynonymous	11
	Multiple_Substitution	Position	Gene_Name	Gene_position	Gene_Product	Gene_strand	Overlapping_genes	Locus_tag	Locus_tag_overlapping	Mutation_Type	Size	Reference_nucl	New_Bases	Position_end	Position_start
	Deletion	Position	Gene_Name	Gene_position	Gene_Product	Gene_strand	Genes_Inactivated	Locus_tag	Locus_tag_inactivated	Mutation_Type	Size	Reference_nucl	Position_end	Position_start
	DEL	52424	[QQHGOMVM_CDS_0090]-[QQHGOMVM_CDS_0091]	[QQHGOMVM_CDS_0090],[QQHGOMVM_CDS_0091]	QQHGOMVM_CDS_0090,QQHGOMVM_CDS_0091	[QQHGOMVM_CDS_0090]-[QQHGOMVM_CDS_0091]	QQHGOMVM_CDS_0090,QQHGOMVM_CDS_0091	large_deletion	54884	52424	2461		2461-bp
	DEL	75590	QQHGOMVM_tRNA_0001-QQHGOMVM_CDS_0118	QQHGOMVM_tRNA_0001,QQHGOMVM_CDS_0117,QQHGOMVM_tRNA_0002,QQHGOMVM_tRNA_0003,QQHGOMVM_tRNA_0004,QQHGOMVM_tRNA_0005,QQHGOMVM_tRNA_0006,QQHGOMVM_CDS_0118	QQHGOMVM_tRNA_0001,QQHGOMVM_CDS_0117,QQHGOMVM_tRNA_0002,QQHGOMVM_tRNA_0003,QQHGOMVM_tRNA_0004,QQHGOMVM_tRNA_0005,QQHGOMVM_tRNA_0006,QQHGOMVM_CDS_0118	[QQHGOMVM_tRNA_0001]-[QQHGOMVM_CDS_0118]	QQHGOMVM_tRNA_0001,QQHGOMVM_CDS_0117,QQHGOMVM_tRNA_0002,QQHGOMVM_tRNA_0003,QQHGOMVM_tRNA_0004,QQHGOMVM_tRNA_0005,QQHGOMVM_tRNA_0006,QQHGOMVM_CDS_0118	large_deletion	77741	75590	2152		2152-bp
	Insertion	Position	Gene_Name	Gene_position	Gene_Product	Gene_strand	Genes_Inactivated	Locus_tag	Locus_tag_inactivated	Mutation_Type	Reference_nucl	New_Bases	Position_end	Position_start
clone53	Single_Substitution	Position	Gene_Name	Gene_position	Gene_Product	Gene_strand	Overlapping_genes	Locus_tag	Locus_tag_overlapping	Mutation_Type	Reference_nucl	New_Base	Reference_codon	New_Codon	Codon_Number	Position_in_codon	Reference_A	ANew_AA	AA_Position	Position_end	Position_start	SNP_type	Trans_table
	SNP	19958	QQHGOMVM_CDS_0039	247	RIIA lysis inhibitor	<	QQHGOMVM_CDS_0039	QQHGOMVM_CDS_0039	QQHGOMVM_CDS_0039	snp_nonsynonymous	G	T	CGT	AGT	83	1	R	S	83	19958	19958	nonsynonymous	11
	SNP	24550	QQHGOMVM_CDS_0046	113	hypothetical protein	<	QQHGOMVM_CDS_0046	QQHGOMVM_CDS_0046	QQHGOMVM_CDS_0046	snp_nonsynonymous	C	T	GGC	GAC	38	2	G	D	38	24550	24550	nonsynonymous	11
	SNP	51957	QQHGOMVM_CDS_0088	82	hypothetical protein	<	QQHGOMVM_CDS_0088	QQHGOMVM_CDS_0088	QQHGOMVM_CDS_0088	snp_nonsynonymous	T	C	ACT	GCT	28	1	T	A	28	51957	51957	nonsynonymous	11
	Multiple_Substitution	Position	Gene_Name	Gene_position	Gene_Product	Gene_strand	Overlapping_genes	Locus_tag	Locus_tag_overlapping	Mutation_Type	Size	Reference_nucl	New_Bases	Position_end	Position_start
	Deletion	Position	Gene_Name	Gene_position	Gene_Product	Gene_strand	Genes_Inactivated	Locus_tag	Locus_tag_inactivated	Mutation_Type	Size	Reference_nucl	Position_end	Position_start
	Insertion	Position	Gene_Name	Gene_position	Gene_Product	Gene_strand	Genes_Inactivated	Locus_tag	Locus_tag_inactivated	Mutation_Type	Reference_nucl	New_Bases	Position_end	Position_start
clone55	Single_Substitution	Position	Gene_Name	Gene_position	Gene_Product	Gene_strand	Overlapping_genes	Locus_tag	Locus_tag_overlapping	Mutation_Type	Reference_nucl	New_Base	Reference_codon	New_Codon	Codon_Number	Position_in_codon	Reference_A	ANew_AA	AA_Position	Position_end	Position_start	SNP_type	Trans_table
	SNP	19958	QQHGOMVM_CDS_0039	247	RIIA lysis inhibitor	<	QQHGOMVM_CDS_0039	QQHGOMVM_CDS_0039	QQHGOMVM_CDS_0039	snp_nonsynonymous	G	T	CGT	AGT	83	1	R	S	83	19958	19958	nonsynonymous	11
	SNP	24550	QQHGOMVM_CDS_0046	113	hypothetical protein	<	QQHGOMVM_CDS_0046	QQHGOMVM_CDS_0046	QQHGOMVM_CDS_0046	snp_nonsynonymous	C	T	GGC	GAC	38	2	G	D	38	24550	24550	nonsynonymous	11
	SNP	24972	QQHGOMVM_CDS_0048	295	hypothetical protein	<	QQHGOMVM_CDS_0048	QQHGOMVM_CDS_0048	QQHGOMVM_CDS_0048	snp_nonsynonymous	G	A	CTT	TTT	99	1	L	F	99	24972	24972	nonsynonymous	11
	SNP	35664	QQHGOMVM_CDS_0063	567	exonuclease	<	QQHGOMVM_CDS_0063	QQHGOMVM_CDS_0063	QQHGOMVM_CDS_0063	snp_nonsynonymous	C	T	ATG	ATA	189	3	M	I	189	35664	35664	nonsynonymous	11
	SNP	37355	QQHGOMVM_CDS_0065	17	hypothetical protein	<	QQHGOMVM_CDS_0065	QQHGOMVM_CDS_0065	QQHGOMVM_CDS_0065	snp_nonsynonymous	G	A	GCA	GTA	6	2	A	V	6	37355	37355	nonsynonymous	11
	SNP	51957	QQHGOMVM_CDS_0088	82	hypothetical protein	<	QQHGOMVM_CDS_0088	QQHGOMVM_CDS_0088	QQHGOMVM_CDS_0088	snp_nonsynonymous	T	C	ACT	GCT	28	1	T	A	28	51957	51957	nonsynonymous	11
	SNP	52522	QQHGOMVM_CDS_0090	2173	tail fiber protein	<	QQHGOMVM_CDS_0090	QQHGOMVM_CDS_0090	QQHGOMVM_CDS_0090	snp_nonsynonymous	C	T	GAT	AAT	725	1	D	N	725	52522	52522	nonsynonymous	11
	SNP	86980	QQHGOMVM_CDS_0129	286	hypothetical protein	>	QQHGOMVM_CDS_0129	QQHGOMVM_CDS_0129	QQHGOMVM_CDS_0129	snp_nonsense	G	T	GAG	TAG	96	1	E	*	96	86980	86980	nonsense	11
	Multiple_Substitution	Position	Gene_Name	Gene_position	Gene_Product	Gene_strand	Overlapping_genes	Locus_tag	Locus_tag_overlapping	Mutation_Type	Size	Reference_nucl	New_Bases	Position_end	Position_start
	Deletion	Position	Gene_Name	Gene_position	Gene_Product	Gene_strand	Genes_Inactivated	Locus_tag	Locus_tag_inactivated	Mutation_Type	Size	Reference_nucl	Position_end	Position_start
	Insertion	Position	Gene_Name	Gene_position	Gene_Product	Gene_strand	Genes_Inactivated	Locus_tag	Locus_tag_inactivated	Mutation_Type	Reference_nucl	New_Bases	Position_end	Position_start
clone56	Single_Substitution	Position	Gene_Name	Gene_position	Gene_Product	Gene_strand	Overlapping_genes	Locus_tag	Locus_tag_overlapping	Mutation_Type	Reference_nucl	New_Base	Reference_codon	New_Codon	Codon_Number	Position_in_codon	Reference_A	ANew_AA	AA_Position	Position_end	Position_start	SNP_type	Trans_table
	SNP	19988	QQHGOMVM_CDS_0039	217	RIIA lysis inhibitor	<	QQHGOMVM_CDS_0039	QQHGOMVM_CDS_0039	QQHGOMVM_CDS_0039	snp_nonsynonymous	G	A	CCT	TCT	73	1	P	S	73	19988	19988	nonsynonymous	11
	SNP	24550	QQHGOMVM_CDS_0046	113	hypothetical protein	<	QQHGOMVM_CDS_0046	QQHGOMVM_CDS_0046	QQHGOMVM_CDS_0046	snp_nonsynonymous	C	T	GGC	GAC	38	2	G	D	38	24550	24550	nonsynonymous	11
	SNP	51879	QQHGOMVM_CDS_0088	160	hypothetical protein	<	QQHGOMVM_CDS_0088	QQHGOMVM_CDS_0088	QQHGOMVM_CDS_0088	snp_nonsynonymous	T	C	AAC	GAC	54	1	N	D	54	51879	51879	nonsynonymous	11
	SNP	86992	QQHGOMVM_CDS_0129	298	hypothetical protein	>	QQHGOMVM_CDS_0129	QQHGOMVM_CDS_0129	QQHGOMVM_CDS_0129	snp_nonsense	C	T	CGA	TGA	100	1	R	*	100	86992	86992	nonsense	11
	Multiple_Substitution	Position	Gene_Name	Gene_position	Gene_Product	Gene_strand	Overlapping_genes	Locus_tag	Locus_tag_overlapping	Mutation_Type	Size	Reference_nucl	New_Bases	Position_end	Position_start
	Deletion	Position	Gene_Name	Gene_position	Gene_Product	Gene_strand	Genes_Inactivated	Locus_tag	Locus_tag_inactivated	Mutation_Type	Size	Reference_nucl	Position_end	Position_start
	Insertion	Position	Gene_Name	Gene_position	Gene_Product	Gene_strand	Genes_Inactivated	Locus_tag	Locus_tag_inactivated	Mutation_Type	Reference_nucl	New_Bases	Position_end	Position_start
clone57	Single_Substitution	Position	Gene_Name	Gene_position	Gene_Product	Gene_strand	Overlapping_genes	Locus_tag	Locus_tag_overlapping	Mutation_Type	Reference_nucl	New_Base	Reference_codon	New_Codon	Codon_Number	Position_in_codon	Reference_A	ANew_AA	AA_Position	Position_end	Position_start	SNP_type	Trans_table
	SNP	24550	QQHGOMVM_CDS_0046	113	hypothetical protein	<	QQHGOMVM_CDS_0046	QQHGOMVM_CDS_0046	QQHGOMVM_CDS_0046	snp_nonsynonymous	C	T	GGC	GAC	38	2	G	D	38	24550	24550	nonsynonymous	11
	Multiple_Substitution	Position	Gene_Name	Gene_position	Gene_Product	Gene_strand	Overlapping_genes	Locus_tag	Locus_tag_overlapping	Mutation_Type	Size	Reference_nucl	New_Bases	Position_end	Position_start
	Deletion	Position	Gene_Name	Gene_position	Gene_Product	Gene_strand	Genes_Inactivated	Locus_tag	Locus_tag_inactivated	Mutation_Type	Size	Reference_nucl	Position_end	Position_start
	Insertion	Position	Gene_Name	Gene_position	Gene_Product	Gene_strand	Genes_Inactivated	Locus_tag	Locus_tag_inactivated	Mutation_Type	Reference_nucl	New_Bases	Position_end	Position_start
clone58	Single_Substitution	Position	Gene_Name	Gene_position	Gene_Product	Gene_strand	Overlapping_genes	Locus_tag	Locus_tag_overlapping	Mutation_Type	Reference_nucl	New_Base	Reference_codon	New_Codon	Codon_Number	Position_in_codon	Reference_A	ANew_AA	AA_Position	Position_end	Position_start	SNP_type	Trans_table
	SNP	19165	QQHGOMVM_CDS_0039	1040	RIIA lysis inhibitor	<	QQHGOMVM_CDS_0039	QQHGOMVM_CDS_0039	QQHGOMVM_CDS_0039	snp_nonsynonymous	G	A	GCT	GTT	347	2	A	V	347	19165	19165	nonsynonymous	11
	SNP	22416	QQHGOMVM_CDS_0042	146	nicotinamide phosphoribosyl transferase	<	QQHGOMVM_CDS_0042	QQHGOMVM_CDS_0042	QQHGOMVM_CDS_0042	snp_nonsynonymous	G	A	GCA	GTA	49	2	A	V	49	22416	22416	nonsynonymous	11
	SNP	24550	QQHGOMVM_CDS_0046	113	hypothetical protein	<	QQHGOMVM_CDS_0046	QQHGOMVM_CDS_0046	QQHGOMVM_CDS_0046	snp_nonsynonymous	C	T	GGC	GAC	38	2	G	D	38	24550	24550	nonsynonymous	11
	SNP	26255	QQHGOMVM_CDS_0051	161	hypothetical protein	<	QQHGOMVM_CDS_0051	QQHGOMVM_CDS_0051	QQHGOMVM_CDS_0051	snp_nonsynonymous	G	A	GCA	GTA	54	2	A	V	54	26255	26255	nonsynonymous	11
	SNP	34822	QQHGOMVM_CDS_0062	379	NAD synthetase	<	QQHGOMVM_CDS_0062	QQHGOMVM_CDS_0062	QQHGOMVM_CDS_0062	snp_nonsynonymous	C	T	GAC	AAC	127	1	D	N	127	34822	34822	nonsynonymous	11
	SNP	41464	QQHGOMVM_CDS_0071	389	hypothetical protein	<	QQHGOMVM_CDS_0071	QQHGOMVM_CDS_0071	QQHGOMVM_CDS_0071	snp_nonsynonymous	G	T	TCT	TAT	130	2	S	Y	130	41464	41464	nonsynonymous	11
	SNP	51935	QQHGOMVM_CDS_0088	104	hypothetical protein	<	QQHGOMVM_CDS_0088	QQHGOMVM_CDS_0088	QQHGOMVM_CDS_0088	snp_nonsynonymous	T	C	AAA	AGA	35	2	K	R	35	51935	51935	nonsynonymous	11
	SNP	55031	QQHGOMVM_CDS_0091	898	tail fiber protein	<	QQHGOMVM_CDS_0091	QQHGOMVM_CDS_0091	QQHGOMVM_CDS_0091	snp_nonsynonymous	T	G	ACA	CCA	300	1	T	P	300	55031	55031	nonsynonymous	11
	SNP	56441	QQHGOMVM_CDS_0093	650	baseplate protein	<	QQHGOMVM_CDS_0093	QQHGOMVM_CDS_0093	QQHGOMVM_CDS_0093	snp_nonsynonymous	G	A	GCT	GTT	217	2	A	V	217	56441	56441	nonsynonymous	11
	Multiple_Substitution	Position	Gene_Name	Gene_position	Gene_Product	Gene_strand	Overlapping_genes	Locus_tag	Locus_tag_overlapping	Mutation_Type	Size	Reference_nucl	New_Bases	Position_end	Position_start
	Deletion	Position	Gene_Name	Gene_position	Gene_Product	Gene_strand	Genes_Inactivated	Locus_tag	Locus_tag_inactivated	Mutation_Type	Size	Reference_nucl	Position_end	Position_start
	DEL	75590	QQHGOMVM_tRNA_0001-QQHGOMVM_CDS_0118	QQHGOMVM_tRNA_0001,QQHGOMVM_CDS_0117,QQHGOMVM_tRNA_0002,QQHGOMVM_tRNA_0003,QQHGOMVM_tRNA_0004,QQHGOMVM_tRNA_0005,QQHGOMVM_tRNA_0006,QQHGOMVM_CDS_0118	QQHGOMVM_tRNA_0001,QQHGOMVM_CDS_0117,QQHGOMVM_tRNA_0002,QQHGOMVM_tRNA_0003,QQHGOMVM_tRNA_0004,QQHGOMVM_tRNA_0005,QQHGOMVM_tRNA_0006,QQHGOMVM_CDS_0118	[QQHGOMVM_tRNA_0001]-[QQHGOMVM_CDS_0118]	QQHGOMVM_tRNA_0001,QQHGOMVM_CDS_0117,QQHGOMVM_tRNA_0002,QQHGOMVM_tRNA_0003,QQHGOMVM_tRNA_0004,QQHGOMVM_tRNA_0005,QQHGOMVM_tRNA_0006,QQHGOMVM_CDS_0118	large_deletion	77741	75590	2152		2152-bp
	Insertion	Position	Gene_Name	Gene_position	Gene_Product	Gene_strand	Genes_Inactivated	Locus_tag	Locus_tag_inactivated	Mutation_Type	Reference_nucl	New_Bases	Position_end	Position_start
clone59	Single_Substitution	Position	Gene_Name	Gene_position	Gene_Product	Gene_strand	Overlapping_genes	Locus_tag	Locus_tag_overlapping	Mutation_Type	Reference_nucl	New_Base	Reference_codon	New_Codon	Codon_Number	Position_in_codon	Reference_A	ANew_AA	AA_Position	Position_end	Position_start	SNP_type	Trans_table
	SNP	19165	QQHGOMVM_CDS_0039	1040	RIIA lysis inhibitor	<	QQHGOMVM_CDS_0039	QQHGOMVM_CDS_0039	QQHGOMVM_CDS_0039	snp_nonsynonymous	G	A	GCT	GTT	347	2	A	V	347	19165	19165	nonsynonymous	11
	SNP	22416	QQHGOMVM_CDS_0042	146	nicotinamide phosphoribosyl transferase	<	QQHGOMVM_CDS_0042	QQHGOMVM_CDS_0042	QQHGOMVM_CDS_0042	snp_nonsynonymous	G	A	GCA	GTA	49	2	A	V	49	22416	22416	nonsynonymous	11
	SNP	24149	QQHGOMVM_CDS_0045	142	hypothetical protein	<	QQHGOMVM_CDS_0045	QQHGOMVM_CDS_0045	QQHGOMVM_CDS_0045	snp_nonsynonymous	G	A	CGT	TGT	48	1	R	C	48	24149	24149	nonsynonymous	11
	SNP	24550	QQHGOMVM_CDS_0046	113	hypothetical protein	<	QQHGOMVM_CDS_0046	QQHGOMVM_CDS_0046	QQHGOMVM_CDS_0046	snp_nonsynonymous	C	T	GGC	GAC	38	2	G	D	38	24550	24550	nonsynonymous	11
	SNP	34822	QQHGOMVM_CDS_0062	379	NAD synthetase	<	QQHGOMVM_CDS_0062	QQHGOMVM_CDS_0062	QQHGOMVM_CDS_0062	snp_nonsynonymous	C	T	GAC	AAC	127	1	D	N	127	34822	34822	nonsynonymous	11
	SNP	41464	QQHGOMVM_CDS_0071	389	hypothetical protein	<	QQHGOMVM_CDS_0071	QQHGOMVM_CDS_0071	QQHGOMVM_CDS_0071	snp_nonsynonymous	G	T	TCT	TAT	130	2	S	Y	130	41464	41464	nonsynonymous	11
	SNP	43269	QQHGOMVM_CDS_0072	1160	DNA polymerase	>	QQHGOMVM_CDS_0072	QQHGOMVM_CDS_0072	QQHGOMVM_CDS_0072	snp_nonsynonymous	G	A	CGC	CAC	387	2	R	H	387	43269	43269	nonsynonymous	11
	Multiple_Substitution	Position	Gene_Name	Gene_position	Gene_Product	Gene_strand	Overlapping_genes	Locus_tag	Locus_tag_overlapping	Mutation_Type	Size	Reference_nucl	New_Bases	Position_end	Position_start
	Deletion	Position	Gene_Name	Gene_position	Gene_Product	Gene_strand	Genes_Inactivated	Locus_tag	Locus_tag_inactivated	Mutation_Type	Size	Reference_nucl	Position_end	Position_start
	Insertion	Position	Gene_Name	Gene_position	Gene_Product	Gene_strand	Genes_Inactivated	Locus_tag	Locus_tag_inactivated	Mutation_Type	Reference_nucl	New_Bases	Position_end	Position_start
clone60	Single_Substitution	Position	Gene_Name	Gene_position	Gene_Product	Gene_strand	Overlapping_genes	Locus_tag	Locus_tag_overlapping	Mutation_Type	Reference_nucl	New_Base	Reference_codon	New_Codon	Codon_Number	Position_in_codon	Reference_A	ANew_AA	AA_Position	Position_end	Position_start	SNP_type	Trans_table
	SNP	22416	QQHGOMVM_CDS_0042	146	nicotinamide phosphoribosyl transferase	<	QQHGOMVM_CDS_0042	QQHGOMVM_CDS_0042	QQHGOMVM_CDS_0042	snp_nonsynonymous	G	A	GCA	GTA	49	2	A	V	49	22416	22416	nonsynonymous	11
	SNP	24550	QQHGOMVM_CDS_0046	113	hypothetical protein	<	QQHGOMVM_CDS_0046	QQHGOMVM_CDS_0046	QQHGOMVM_CDS_0046	snp_nonsynonymous	C	T	GGC	GAC	38	2	G	D	38	24550	24550	nonsynonymous	11
	SNP	41464	QQHGOMVM_CDS_0071	389	hypothetical protein	<	QQHGOMVM_CDS_0071	QQHGOMVM_CDS_0071	QQHGOMVM_CDS_0071	snp_nonsynonymous	G	T	TCT	TAT	130	2	S	Y	130	41464	41464	nonsynonymous	11
	SNP	51935	QQHGOMVM_CDS_0088	104	hypothetical protein	<	QQHGOMVM_CDS_0088	QQHGOMVM_CDS_0088	QQHGOMVM_CDS_0088	snp_nonsynonymous	T	C	AAA	AGA	35	2	K	R	35	51935	51935	nonsynonymous	11
	SNP	56441	QQHGOMVM_CDS_0093	650	baseplate protein	<	QQHGOMVM_CDS_0093	QQHGOMVM_CDS_0093	QQHGOMVM_CDS_0093	snp_nonsynonymous	G	A	GCT	GTT	217	2	A	V	217	56441	56441	nonsynonymous	11
	Multiple_Substitution	Position	Gene_Name	Gene_position	Gene_Product	Gene_strand	Overlapping_genes	Locus_tag	Locus_tag_overlapping	Mutation_Type	Size	Reference_nucl	New_Bases	Position_end	Position_start
	Deletion	Position	Gene_Name	Gene_position	Gene_Product	Gene_strand	Genes_Inactivated	Locus_tag	Locus_tag_inactivated	Mutation_Type	Size	Reference_nucl	Position_end	Position_start
	Insertion	Position	Gene_Name	Gene_position	Gene_Product	Gene_strand	Genes_Inactivated	Locus_tag	Locus_tag_inactivated	Mutation_Type	Reference_nucl	New_Bases	Position_end	Position_start

## Sheet: P10_with_H2O2
clone63	Single_Substitution	Position	Gene_Name	Gene_position	Gene_Product	Gene_strand	Overlapping_genes	Locus_tag	Locus_tag_overlapping	Mutation_Type	Reference_nucl	New_Base	Reference_codon	New_Codon	Codon_Number	Position_in_codon	Reference_A	ANew_AA	AA_Position	Position_end	Position_start	SNP_type	Trans_table
	SNP	151	QQHGOMVM_CDS_0002	17	hypothetical protein	>	QQHGOMVM_CDS_0002	QQHGOMVM_CDS_0002	QQHGOMVM_CDS_0002	snp_nonsynonymous	T	C	GTC	GCC	6	2	V	A	6	151	151	nonsynonymous	11
	SNP	2733	QQHGOMVM_CDS_0009	100	hypothetical protein	>	QQHGOMVM_CDS_0009	QQHGOMVM_CDS_0009	QQHGOMVM_CDS_0009	snp_nonsynonymous	G	A	GCT	ACT	34	1	A	T	34	2733	2733	nonsynonymous	11
	SNP	3538	QQHGOMVM_CDS_0010	427	hypothetical protein	>	QQHGOMVM_CDS_0010	QQHGOMVM_CDS_0010	QQHGOMVM_CDS_0010	snp_nonsense	C	T	CGA	TGA	143	1	R	*	143	3538	3538	nonsense	11
	SNP	8192	QQHGOMVM_CDS_0017	100	hypothetical protein	<	QQHGOMVM_CDS_0017	QQHGOMVM_CDS_0017	QQHGOMVM_CDS_0017	snp_nonsynonymous	C	T	GCA	ACA	34	1	A	T	34	8192	8192	nonsynonymous	11
	SNP	8660	QQHGOMVM_CDS_0018	140	hypothetical protein	<	QQHGOMVM_CDS_0018	QQHGOMVM_CDS_0018	QQHGOMVM_CDS_0018	snp_nonsynonymous	T	C	GAA	GGA	47	2	E	G	47	8660	8660	nonsynonymous	11
	SNP	18136	QQHGOMVM_CDS_0039	2069	RIIA lysis inhibitor	<	QQHGOMVM_CDS_0039	QQHGOMVM_CDS_0039	QQHGOMVM_CDS_0039	snp_nonsynonymous	G	A	GCT	GTT	690	2	A	V	690	18136	18136	nonsynonymous	11
	SNP	18187	QQHGOMVM_CDS_0039	2018	RIIA lysis inhibitor	<	QQHGOMVM_CDS_0039	QQHGOMVM_CDS_0039	QQHGOMVM_CDS_0039	snp_nonsynonymous	C	T	TGC	TAC	673	2	C	Y	673	18187	18187	nonsynonymous	11
	SNP	19612	QQHGOMVM_CDS_0039	593	RIIA lysis inhibitor	<	QQHGOMVM_CDS_0039	QQHGOMVM_CDS_0039	QQHGOMVM_CDS_0039	snp_nonsynonymous	T	C	GAA	GGA	198	2	E	G	198	19612	19612	nonsynonymous	11
	SNP	19958	QQHGOMVM_CDS_0039	247	RIIA lysis inhibitor	<	QQHGOMVM_CDS_0039	QQHGOMVM_CDS_0039	QQHGOMVM_CDS_0039	snp_nonsynonymous	G	A	CGT	TGT	83	1	R	C	83	19958	19958	nonsynonymous	11
	SNP	20319	QQHGOMVM_CDS_0040	91	hypothetical protein	<	QQHGOMVM_CDS_0040	QQHGOMVM_CDS_0040	QQHGOMVM_CDS_0040	snp_nonsynonymous	T	C	AAA	GAA	31	1	K	E	31	20319	20319	nonsynonymous	11
	SNP	22522	QQHGOMVM_CDS_0042	40	nicotinamide phosphoribosyl transferase	<	QQHGOMVM_CDS_0042	QQHGOMVM_CDS_0042	QQHGOMVM_CDS_0042	snp_nonsynonymous	C	T	GCA	ACA	14	1	A	T	14	22522	22522	nonsynonymous	11
	SNP	22940	QQHGOMVM_CDS_0043	549	ribose-phosphate pyrophosphokinase	<	QQHGOMVM_CDS_0043	QQHGOMVM_CDS_0043	QQHGOMVM_CDS_0043	snp_nonsynonymous	T	G	AAA	AAC	183	3	K	N	183	22940	22940	nonsynonymous	11
	SNP	23019	QQHGOMVM_CDS_0043	470	ribose-phosphate pyrophosphokinase	<	QQHGOMVM_CDS_0043	QQHGOMVM_CDS_0043	QQHGOMVM_CDS_0043	snp_nonsynonymous	T	C	GAC	GGC	157	2	D	G	157	23019	23019	nonsynonymous	11
	SNP	24550	QQHGOMVM_CDS_0046	113	hypothetical protein	<	QQHGOMVM_CDS_0046	QQHGOMVM_CDS_0046	QQHGOMVM_CDS_0046	snp_nonsynonymous	C	T	GGC	GAC	38	2	G	D	38	24550	24550	nonsynonymous	11
	SNP	27218	QQHGOMVM_CDS_0052	1697	NrdD-like anaerobic ribonucleotide reductase large subunit	<	QQHGOMVM_CDS_0052	QQHGOMVM_CDS_0052	QQHGOMVM_CDS_0052	snp_nonsynonymous	G	A	ACT	ATT	566	2	T	I	566	27218	27218	nonsynonymous	11
	SNP	30005	QQHGOMVM_CDS_0055	473	ribonucleoside diphosphate reductase small subunit	<	QQHGOMVM_CDS_0055	QQHGOMVM_CDS_0055	QQHGOMVM_CDS_0055	snp_nonsynonymous	C	T	CGG	CAG	158	2	R	Q	158	30005	30005	nonsynonymous	11
	SNP	34600	QQHGOMVM_CDS_0061	82	hypothetical protein	<	QQHGOMVM_CDS_0061	QQHGOMVM_CDS_0061	QQHGOMVM_CDS_0061	snp_nonsynonymous	C	T	GCT	ACT	28	1	A	T	28	34600	34600	nonsynonymous	11
	SNP	38367	QQHGOMVM_CDS_0067	1243	DNA primase/helicase	<	QQHGOMVM_CDS_0067	QQHGOMVM_CDS_0067	QQHGOMVM_CDS_0067	snp_nonsynonymous	C	T	GAA	AAA	415	1	E	K	415	38367	38367	nonsynonymous	11
	SNP	40630	QQHGOMVM_CDS_0070	799	minor tail protein	<	QQHGOMVM_CDS_0070	QQHGOMVM_CDS_0070	QQHGOMVM_CDS_0070	snp_nonsynonymous	C	T	GAA	AAA	267	1	E	K	267	40630	40630	nonsynonymous	11
	SNP	43767	QQHGOMVM_CDS_0072	1658	DNA polymerase	>	QQHGOMVM_CDS_0072	QQHGOMVM_CDS_0072	QQHGOMVM_CDS_0072	snp_nonsynonymous	T	A	ATG	AAG	553	2	M	K	553	43767	43767	nonsynonymous	11
	SNP	51962	QQHGOMVM_CDS_0088	77	hypothetical protein	<	QQHGOMVM_CDS_0088	QQHGOMVM_CDS_0088	QQHGOMVM_CDS_0088	snp_nonsynonymous	T	C	TAT	TGT	26	2	Y	C	26	51962	51962	nonsynonymous	11
	SNP	52551	QQHGOMVM_CDS_0090	2144	tail fiber protein	<	QQHGOMVM_CDS_0090	QQHGOMVM_CDS_0090	QQHGOMVM_CDS_0090	snp_nonsynonymous	G	T	ACA	AAA	715	2	T	K	715	52551	52551	nonsynonymous	11
	SNP	53086	QQHGOMVM_CDS_0090	1609	tail fiber protein	<	QQHGOMVM_CDS_0090	QQHGOMVM_CDS_0090	QQHGOMVM_CDS_0090	snp_nonsynonymous	C	T	GCC	ACC	537	1	A	T	537	53086	53086	nonsynonymous	11
	SNP	55030	QQHGOMVM_CDS_0091	899	tail fiber protein	<	QQHGOMVM_CDS_0091	QQHGOMVM_CDS_0091	QQHGOMVM_CDS_0091	snp_nonsynonymous	G	T	ACA	AAA	300	2	T	K	300	55030	55030	nonsynonymous	11
	SNP	56438	QQHGOMVM_CDS_0093	653	baseplate protein	<	QQHGOMVM_CDS_0093	QQHGOMVM_CDS_0093	QQHGOMVM_CDS_0093	snp_nonsynonymous	C	A	GGT	GTT	218	2	G	V	218	56438	56438	nonsynonymous	11
	SNP	56840	QQHGOMVM_CDS_0093	251	baseplate protein	<	QQHGOMVM_CDS_0093	QQHGOMVM_CDS_0093	QQHGOMVM_CDS_0093	snp_nonsynonymous	G	A	GCG	GTG	84	2	A	V	84	56840	56840	nonsynonymous	11
	SNP	57125	QQHGOMVM_CDS_0094	1438	baseplate wedge subunit	<	QQHGOMVM_CDS_0094	QQHGOMVM_CDS_0094	QQHGOMVM_CDS_0094	snp_nonsynonymous	C	T	GAA	AAA	480	1	E	K	480	57125	57125	nonsynonymous	11
	SNP	57130	QQHGOMVM_CDS_0094	1433	baseplate wedge subunit	<	QQHGOMVM_CDS_0094	QQHGOMVM_CDS_0094	QQHGOMVM_CDS_0094	snp_nonsynonymous	A	G	GTA	GCA	478	2	V	A	478	57130	57130	nonsynonymous	11
	SNP	63205	QQHGOMVM_CDS_0100	746	tail length tape measure protein	<	QQHGOMVM_CDS_0100	QQHGOMVM_CDS_0100	QQHGOMVM_CDS_0100	snp_nonsynonymous	G	A	GCT	GTT	249	2	A	V	249	63205	63205	nonsynonymous	11
	SNP	64668	QQHGOMVM_CDS_0103	443	virion structural protein	<	QQHGOMVM_CDS_0103	QQHGOMVM_CDS_0103	QQHGOMVM_CDS_0103	snp_nonsynonymous	A	G	GTT	GCT	148	2	V	A	148	64668	64668	nonsynonymous	11
	SNP	65176	QQHGOMVM_CDS_0104	1303	tail sheath	<	QQHGOMVM_CDS_0104	QQHGOMVM_CDS_0104	QQHGOMVM_CDS_0104	snp_nonsynonymous	C	A	GCA	TCA	435	1	A	S	435	65176	65176	nonsynonymous	11
	SNP	65934	QQHGOMVM_CDS_0104	545	tail sheath	<	QQHGOMVM_CDS_0104	QQHGOMVM_CDS_0104	QQHGOMVM_CDS_0104	snp_nonsynonymous	G	A	GCC	GTC	182	2	A	V	182	65934	65934	nonsynonymous	11
	SNP	69611	QQHGOMVM_CDS_0110	317	tail protease	<	QQHGOMVM_CDS_0110	QQHGOMVM_CDS_0110	QQHGOMVM_CDS_0110	snp_nonsynonymous	G	T	GCT	GAT	106	2	A	D	106	69611	69611	nonsynonymous	11
	SNP	73324	QQHGOMVM_CDS_0114	272	portal protein	<	QQHGOMVM_CDS_0114	QQHGOMVM_CDS_0114	QQHGOMVM_CDS_0114	snp_nonsynonymous	G	A	GCA	GTA	91	2	A	V	91	73324	73324	nonsynonymous	11
	SNP	75994	QQHGOMVM_CDS_0117	574	hypothetical protein	<	QQHGOMVM_CDS_0117	QQHGOMVM_CDS_0117	QQHGOMVM_CDS_0117	snp_nonsense	G	A	CAG	TAG	192	1	Q	*	192	75994	75994	nonsense	11
	SNP	84115	QQHGOMVM_CDS_0124	218	hypothetical protein	>	QQHGOMVM_CDS_0124	QQHGOMVM_CDS_0124	QQHGOMVM_CDS_0124	snp_nonsynonymous	C	T	TCA	TTA	73	2	S	L	73	84115	84115	nonsynonymous	11
	SNP	84417	QQHGOMVM_CDS_0124	520	hypothetical protein	>	QQHGOMVM_CDS_0124	QQHGOMVM_CDS_0124	QQHGOMVM_CDS_0124	snp_nonsynonymous	G	A	GGA	AGA	174	1	G	R	174	84417	84417	nonsynonymous	11
	SNP	85096	QQHGOMVM_CDS_0126	193	tail protein	>	QQHGOMVM_CDS_0126	QQHGOMVM_CDS_0126	QQHGOMVM_CDS_0126	snp_nonsynonymous	C	T	CCA	TCA	65	1	P	S	65	85096	85096	nonsynonymous	11
	Multiple_Substitution	Position	Gene_Name	Gene_position	Gene_Product	Gene_strand	Overlapping_genes	Locus_tag	Locus_tag_overlapping	Mutation_Type	Size	Reference_nucl	New_Bases	Position_end	Position_start
	Deletion	Position	Gene_Name	Gene_position	Gene_Product	Gene_strand	Genes_Inactivated	Locus_tag	Locus_tag_inactivated	Mutation_Type	Size	Reference_nucl	Position_end	Position_start
	Insertion	Position	Gene_Name	Gene_position	Gene_Product	Gene_strand	Genes_Inactivated	Locus_tag	Locus_tag_inactivated	Mutation_Type	Reference_nucl	New_Bases	Position_end	Position_start
clone65	Single_Substitution	Position	Gene_Name	Gene_position	Gene_Product	Gene_strand	Overlapping_genes	Locus_tag	Locus_tag_overlapping	Mutation_Type	Reference_nucl	New_Base	Reference_codon	New_Codon	Codon_Number	Position_in_codon	Reference_A	ANew_AA	AA_Position	Position_end	Position_start	SNP_type	Trans_table
	SNP	24550	QQHGOMVM_CDS_0046	113	hypothetical protein	<	QQHGOMVM_CDS_0046	QQHGOMVM_CDS_0046	QQHGOMVM_CDS_0046	snp_nonsynonymous	C	T	GGC	GAC	38	2	G	D	38	24550	24550	nonsynonymous	11
	SNP	51957	QQHGOMVM_CDS_0088	82	hypothetical protein	<	QQHGOMVM_CDS_0088	QQHGOMVM_CDS_0088	QQHGOMVM_CDS_0088	snp_nonsynonymous	T	C	ACT	GCT	28	1	T	A	28	51957	51957	nonsynonymous	11
	SNP	52522	QQHGOMVM_CDS_0090	2173	tail fiber protein	<	QQHGOMVM_CDS_0090	QQHGOMVM_CDS_0090	QQHGOMVM_CDS_0090	snp_nonsynonymous	C	T	GAT	AAT	725	1	D	N	725	52522	52522	nonsynonymous	11
	SNP	87004	QQHGOMVM_CDS_0129	310	hypothetical protein	>	QQHGOMVM_CDS_0129	QQHGOMVM_CDS_0129	QQHGOMVM_CDS_0129	snp_nonsense	G	T	GAA	TAA	104	1	E	*	104	87004	87004	nonsense	11
	Multiple_Substitution	Position	Gene_Name	Gene_position	Gene_Product	Gene_strand	Overlapping_genes	Locus_tag	Locus_tag_overlapping	Mutation_Type	Size	Reference_nucl	New_Bases	Position_end	Position_start
	Deletion	Position	Gene_Name	Gene_position	Gene_Product	Gene_strand	Genes_Inactivated	Locus_tag	Locus_tag_inactivated	Mutation_Type	Size	Reference_nucl	Position_end	Position_start
	Insertion	Position	Gene_Name	Gene_position	Gene_Product	Gene_strand	Genes_Inactivated	Locus_tag	Locus_tag_inactivated	Mutation_Type	Reference_nucl	New_Bases	Position_end	Position_start
clone67	Single_Substitution	Position	Gene_Name	Gene_position	Gene_Product	Gene_strand	Overlapping_genes	Locus_tag	Locus_tag_overlapping	Mutation_Type	Reference_nucl	New_Base	Reference_codon	New_Codon	Codon_Number	Position_in_codon	Reference_A	ANew_AA	AA_Position	Position_end	Position_start	SNP_type	Trans_table
	SNP	3616	QQHGOMVM_CDS_0010	505	hypothetical protein	>	QQHGOMVM_CDS_0010	QQHGOMVM_CDS_0010	QQHGOMVM_CDS_0010	snp_nonsynonymous	A	G	ACA	GCA	169	1	T	A	169	3616	3616	nonsynonymous	11
	SNP	19837	QQHGOMVM_CDS_0039	368	RIIA lysis inhibitor	<	QQHGOMVM_CDS_0039	QQHGOMVM_CDS_0039	QQHGOMVM_CDS_0039	snp_nonsynonymous	G	A	CCA	CTA	123	2	P	L	123	19837	19837	nonsynonymous	11
	SNP	24550	QQHGOMVM_CDS_0046	113	hypothetical protein	<	QQHGOMVM_CDS_0046	QQHGOMVM_CDS_0046	QQHGOMVM_CDS_0046	snp_nonsynonymous	C	T	GGC	GAC	38	2	G	D	38	24550	24550	nonsynonymous	11
	SNP	51959	QQHGOMVM_CDS_0088	80	hypothetical protein	<	QQHGOMVM_CDS_0088	QQHGOMVM_CDS_0088	QQHGOMVM_CDS_0088	snp_nonsynonymous	G	A	ACC	ATC	27	2	T	I	27	51959	51959	nonsynonymous	11
	SNP	52569	QQHGOMVM_CDS_0090	2126	tail fiber protein	<	QQHGOMVM_CDS_0090	QQHGOMVM_CDS_0090	QQHGOMVM_CDS_0090	snp_nonsynonymous	G	T	ACA	AAA	709	2	T	K	709	52569	52569	nonsynonymous	11
	Multiple_Substitution	Position	Gene_Name	Gene_position	Gene_Product	Gene_strand	Overlapping_genes	Locus_tag	Locus_tag_overlapping	Mutation_Type	Size	Reference_nucl	New_Bases	Position_end	Position_start
	Deletion	Position	Gene_Name	Gene_position	Gene_Product	Gene_strand	Genes_Inactivated	Locus_tag	Locus_tag_inactivated	Mutation_Type	Size	Reference_nucl	Position_end	Position_start
	DEL	86992	QQHGOMVM_CDS_0129	coding (298-339/396 nt)	hypothetical protein	>	QQHGOMVM_CDS_0129	QQHGOMVM_CDS_0129	QQHGOMVM_CDS_0129	small_indel	42	42-bp	87033	86992
	Insertion	Position	Gene_Name	Gene_position	Gene_Product	Gene_strand	Genes_Inactivated	Locus_tag	Locus_tag_inactivated	Mutation_Type	Reference_nucl	New_Bases	Position_end	Position_start
clone68	Single_Substitution	Position	Gene_Name	Gene_position	Gene_Product	Gene_strand	Overlapping_genes	Locus_tag	Locus_tag_overlapping	Mutation_Type	Reference_nucl	New_Base	Reference_codon	New_Codon	Codon_Number	Position_in_codon	Reference_A	ANew_AA	AA_Position	Position_end	Position_start	SNP_type	Trans_table
	SNP	3616	QQHGOMVM_CDS_0010	505	hypothetical protein	>	QQHGOMVM_CDS_0010	QQHGOMVM_CDS_0010	QQHGOMVM_CDS_0010	snp_nonsynonymous	A	G	ACA	GCA	169	1	T	A	169	3616	3616	nonsynonymous	11
	SNP	19837	QQHGOMVM_CDS_0039	368	RIIA lysis inhibitor	<	QQHGOMVM_CDS_0039	QQHGOMVM_CDS_0039	QQHGOMVM_CDS_0039	snp_nonsynonymous	G	A	CCA	CTA	123	2	P	L	123	19837	19837	nonsynonymous	11
	SNP	24550	QQHGOMVM_CDS_0046	113	hypothetical protein	<	QQHGOMVM_CDS_0046	QQHGOMVM_CDS_0046	QQHGOMVM_CDS_0046	snp_nonsynonymous	C	T	GGC	GAC	38	2	G	D	38	24550	24550	nonsynonymous	11
	SNP	51959	QQHGOMVM_CDS_0088	80	hypothetical protein	<	QQHGOMVM_CDS_0088	QQHGOMVM_CDS_0088	QQHGOMVM_CDS_0088	snp_nonsynonymous	G	A	ACC	ATC	27	2	T	I	27	51959	51959	nonsynonymous	11
	SNP	52569	QQHGOMVM_CDS_0090	2126	tail fiber protein	<	QQHGOMVM_CDS_0090	QQHGOMVM_CDS_0090	QQHGOMVM_CDS_0090	snp_nonsynonymous	G	T	ACA	AAA	709	2	T	K	709	52569	52569	nonsynonymous	11
	Multiple_Substitution	Position	Gene_Name	Gene_position	Gene_Product	Gene_strand	Overlapping_genes	Locus_tag	Locus_tag_overlapping	Mutation_Type	Size	Reference_nucl	New_Bases	Position_end	Position_start
	Deletion	Position	Gene_Name	Gene_position	Gene_Product	Gene_strand	Genes_Inactivated	Locus_tag	Locus_tag_inactivated	Mutation_Type	Size	Reference_nucl	Position_end	Position_start
	DEL	7070	QQHGOMVM_CDS_0015-QQHGOMVM_CDS_0017	QQHGOMVM_CDS_0015,QQHGOMVM_CDS_0016,QQHGOMVM_CDS_0017	QQHGOMVM_CDS_0015,QQHGOMVM_CDS_0016,QQHGOMVM_CDS_0017	[QQHGOMVM_CDS_0015]-[QQHGOMVM_CDS_0017]	QQHGOMVM_CDS_0015,QQHGOMVM_CDS_0016,QQHGOMVM_CDS_0017	large_deletion	8294	7070	1225		1225-bp
	DEL	86992	QQHGOMVM_CDS_0129	coding (298-339/396 nt)	hypothetical protein	>	QQHGOMVM_CDS_0129	QQHGOMVM_CDS_0129	QQHGOMVM_CDS_0129	small_indel	42	42-bp	87033	86992
	Insertion	Position	Gene_Name	Gene_position	Gene_Product	Gene_strand	Genes_Inactivated	Locus_tag	Locus_tag_inactivated	Mutation_Type	Reference_nucl	New_Bases	Position_end	Position_start
clone72	Single_Substitution	Position	Gene_Name	Gene_position	Gene_Product	Gene_strand	Overlapping_genes	Locus_tag	Locus_tag_overlapping	Mutation_Type	Reference_nucl	New_Base	Reference_codon	New_Codon	Codon_Number	Position_in_codon	Reference_A	ANew_AA	AA_Position	Position_end	Position_start	SNP_type	Trans_table
	SNP	24550	QQHGOMVM_CDS_0046	113	hypothetical protein	<	QQHGOMVM_CDS_0046	QQHGOMVM_CDS_0046	QQHGOMVM_CDS_0046	snp_nonsynonymous	C	T	GGC	GAC	38	2	G	D	38	24550	24550	nonsynonymous	11
	SNP	33734	QQHGOMVM_CDS_0060	725	MazG-like pyrophosphatase	<	QQHGOMVM_CDS_0060	QQHGOMVM_CDS_0060	QQHGOMVM_CDS_0060	snp_nonsynonymous	C	A	GGG	GTG	242	2	G	V	242	33734	33734	nonsynonymous	11
	SNP	51962	QQHGOMVM_CDS_0088	77	hypothetical protein	<	QQHGOMVM_CDS_0088	QQHGOMVM_CDS_0088	QQHGOMVM_CDS_0088	snp_nonsynonymous	T	C	TAT	TGT	26	2	Y	C	26	51962	51962	nonsynonymous	11
	SNP	52569	QQHGOMVM_CDS_0090	2126	tail fiber protein	<	QQHGOMVM_CDS_0090	QQHGOMVM_CDS_0090	QQHGOMVM_CDS_0090	snp_nonsynonymous	G	T	ACA	AAA	709	2	T	K	709	52569	52569	nonsynonymous	11
	SNP	65175	QQHGOMVM_CDS_0104	1304	tail sheath	<	QQHGOMVM_CDS_0104	QQHGOMVM_CDS_0104	QQHGOMVM_CDS_0104	snp_nonsynonymous	G	A	GCA	GTA	435	2	A	V	435	65175	65175	nonsynonymous	11
	Multiple_Substitution	Position	Gene_Name	Gene_position	Gene_Product	Gene_strand	Overlapping_genes	Locus_tag	Locus_tag_overlapping	Mutation_Type	Size	Reference_nucl	New_Bases	Position_end	Position_start
	Deletion	Position	Gene_Name	Gene_position	Gene_Product	Gene_strand	Genes_Inactivated	Locus_tag	Locus_tag_inactivated	Mutation_Type	Size	Reference_nucl	Position_end	Position_start
	Insertion	Position	Gene_Name	Gene_position	Gene_Product	Gene_strand	Genes_Inactivated	Locus_tag	Locus_tag_inactivated	Mutation_Type	Reference_nucl	New_Bases	Position_end	Position_start
clone73	Single_Substitution	Position	Gene_Name	Gene_position	Gene_Product	Gene_strand	Overlapping_genes	Locus_tag	Locus_tag_overlapping	Mutation_Type	Reference_nucl	New_Base	Reference_codon	New_Codon	Codon_Number	Position_in_codon	Reference_A	ANew_AA	AA_Position	Position_end	Position_start	SNP_type	Trans_table
	SNP	24550	QQHGOMVM_CDS_0046	113	hypothetical protein	<	QQHGOMVM_CDS_0046	QQHGOMVM_CDS_0046	QQHGOMVM_CDS_0046	snp_nonsynonymous	C	T	GGC	GAC	38	2	G	D	38	24550	24550	nonsynonymous	11
	SNP	28123	QQHGOMVM_CDS_0052	792	NrdD-like anaerobic ribonucleotide reductase large subunit	<	QQHGOMVM_CDS_0052	QQHGOMVM_CDS_0052	QQHGOMVM_CDS_0052	snp_nonsynonymous	C	T	ATG	ATA	264	3	M	I	264	28123	28123	nonsynonymous	11
	SNP	33833	QQHGOMVM_CDS_0060	626	MazG-like pyrophosphatase	<	QQHGOMVM_CDS_0060	QQHGOMVM_CDS_0060	QQHGOMVM_CDS_0060	snp_nonsense	C	T	TGG	TAG	209	2	W	*	209	33833	33833	nonsense	11
	SNP	42632	QQHGOMVM_CDS_0072	523	DNA polymerase	>	QQHGOMVM_CDS_0072	QQHGOMVM_CDS_0072	QQHGOMVM_CDS_0072	snp_nonsynonymous	G	A	GCC	ACC	175	1	A	T	175	42632	42632	nonsynonymous	11
	SNP	43655	QQHGOMVM_CDS_0072	1546	DNA polymerase	>	QQHGOMVM_CDS_0072	QQHGOMVM_CDS_0072	QQHGOMVM_CDS_0072	snp_nonsynonymous	G	A	GCT	ACT	516	1	A	T	516	43655	43655	nonsynonymous	11
	SNP	51962	QQHGOMVM_CDS_0088	77	hypothetical protein	<	QQHGOMVM_CDS_0088	QQHGOMVM_CDS_0088	QQHGOMVM_CDS_0088	snp_nonsynonymous	T	C	TAT	TGT	26	2	Y	C	26	51962	51962	nonsynonymous	11
	SNP	53079	QQHGOMVM_CDS_0090	1616	tail fiber protein	<	QQHGOMVM_CDS_0090	QQHGOMVM_CDS_0090	QQHGOMVM_CDS_0090	snp_nonsynonymous	T	A	GAC	GTC	539	2	D	V	539	53079	53079	nonsynonymous	11
	SNP	53415	QQHGOMVM_CDS_0090	1280	tail fiber protein	<	QQHGOMVM_CDS_0090	QQHGOMVM_CDS_0090	QQHGOMVM_CDS_0090	snp_nonsynonymous	C	T	GGC	GAC	427	2	G	D	427	53415	53415	nonsynonymous	11
	SNP	55030	QQHGOMVM_CDS_0091	899	tail fiber protein	<	QQHGOMVM_CDS_0091	QQHGOMVM_CDS_0091	QQHGOMVM_CDS_0091	snp_nonsynonymous	G	T	ACA	AAA	300	2	T	K	300	55030	55030	nonsynonymous	11
	SNP	76267	QQHGOMVM_CDS_0117	301	hypothetical protein	<	QQHGOMVM_CDS_0117	QQHGOMVM_CDS_0117	QQHGOMVM_CDS_0117	snp_nonsense	G	A	CAG	TAG	101	1	Q	*	101	76267	76267	nonsense	11
	Multiple_Substitution	Position	Gene_Name	Gene_position	Gene_Product	Gene_strand	Overlapping_genes	Locus_tag	Locus_tag_overlapping	Mutation_Type	Size	Reference_nucl	New_Bases	Position_end	Position_start
	Deletion	Position	Gene_Name	Gene_position	Gene_Product	Gene_strand	Genes_Inactivated	Locus_tag	Locus_tag_inactivated	Mutation_Type	Size	Reference_nucl	Position_end	Position_start
	Insertion	Position	Gene_Name	Gene_position	Gene_Product	Gene_strand	Genes_Inactivated	Locus_tag	Locus_tag_inactivated	Mutation_Type	Reference_nucl	New_Bases	Position_end	Position_start
	INS	84479	QQHGOMVM_CDS_0124	coding (582/591 nt)	hypothetical protein	>	QQHGOMVM_CDS_0124	QQHGOMVM_CDS_0124	QQHGOMVM_CDS_0124	small_indel	C	CTACTTAAGACC	84479	84479
clone75	Single_Substitution	Position	Gene_Name	Gene_position	Gene_Product	Gene_strand	Overlapping_genes	Locus_tag	Locus_tag_overlapping	Mutation_Type	Reference_nucl	New_Base	Reference_codon	New_Codon	Codon_Number	Position_in_codon	Reference_A	ANew_AA	AA_Position	Position_end	Position_start	SNP_type	Trans_table
	SNP	24550	QQHGOMVM_CDS_0046	113	hypothetical protein	<	QQHGOMVM_CDS_0046	QQHGOMVM_CDS_0046	QQHGOMVM_CDS_0046	snp_nonsynonymous	C	T	GGC	GAC	38	2	G	D	38	24550	24550	nonsynonymous	11
	SNP	33833	QQHGOMVM_CDS_0060	626	MazG-like pyrophosphatase	<	QQHGOMVM_CDS_0060	QQHGOMVM_CDS_0060	QQHGOMVM_CDS_0060	snp_nonsense	C	T	TGG	TAG	209	2	W	*	209	33833	33833	nonsense	11
	SNP	42632	QQHGOMVM_CDS_0072	523	DNA polymerase	>	QQHGOMVM_CDS_0072	QQHGOMVM_CDS_0072	QQHGOMVM_CDS_0072	snp_nonsynonymous	G	A	GCC	ACC	175	1	A	T	175	42632	42632	nonsynonymous	11
	SNP	51962	QQHGOMVM_CDS_0088	77	hypothetical protein	<	QQHGOMVM_CDS_0088	QQHGOMVM_CDS_0088	QQHGOMVM_CDS_0088	snp_nonsynonymous	T	C	TAT	TGT	26	2	Y	C	26	51962	51962	nonsynonymous	11
	SNP	53415	QQHGOMVM_CDS_0090	1280	tail fiber protein	<	QQHGOMVM_CDS_0090	QQHGOMVM_CDS_0090	QQHGOMVM_CDS_0090	snp_nonsynonymous	C	T	GGC	GAC	427	2	G	D	427	53415	53415	nonsynonymous	11
	SNP	55030	QQHGOMVM_CDS_0091	899	tail fiber protein	<	QQHGOMVM_CDS_0091	QQHGOMVM_CDS_0091	QQHGOMVM_CDS_0091	snp_nonsynonymous	G	T	ACA	AAA	300	2	T	K	300	55030	55030	nonsynonymous	11
	SNP	57638	QQHGOMVM_CDS_0094	925	baseplate wedge subunit	<	QQHGOMVM_CDS_0094	QQHGOMVM_CDS_0094	QQHGOMVM_CDS_0094	snp_nonsynonymous	C	T	GAT	AAT	309	1	D	N	309	57638	57638	nonsynonymous	11
	SNP	76267	QQHGOMVM_CDS_0117	301	hypothetical protein	<	QQHGOMVM_CDS_0117	QQHGOMVM_CDS_0117	QQHGOMVM_CDS_0117	snp_nonsense	G	A	CAG	TAG	101	1	Q	*	101	76267	76267	nonsense	11
	Multiple_Substitution	Position	Gene_Name	Gene_position	Gene_Product	Gene_strand	Overlapping_genes	Locus_tag	Locus_tag_overlapping	Mutation_Type	Size	Reference_nucl	New_Bases	Position_end	Position_start
	Deletion	Position	Gene_Name	Gene_position	Gene_Product	Gene_strand	Genes_Inactivated	Locus_tag	Locus_tag_inactivated	Mutation_Type	Size	Reference_nucl	Position_end	Position_start
	DEL	54413	QQHGOMVM_CDS_0090	coding (282/2382 nt)	tail fiber protein	<	QQHGOMVM_CDS_0090	QQHGOMVM_CDS_0090	QQHGOMVM_CDS_0090	small_indel	1	A	54413	54413
	Insertion	Position	Gene_Name	Gene_position	Gene_Product	Gene_strand	Genes_Inactivated	Locus_tag	Locus_tag_inactivated	Mutation_Type	Reference_nucl	New_Bases	Position_end	Position_start
	INS	84479	QQHGOMVM_CDS_0124	coding (582/591 nt)	hypothetical protein	>	QQHGOMVM_CDS_0124	QQHGOMVM_CDS_0124	QQHGOMVM_CDS_0124	small_indel	C	CTACTTAAGACC	84479	84479
clone76	Single_Substitution	Position	Gene_Name	Gene_position	Gene_Product	Gene_strand	Overlapping_genes	Locus_tag	Locus_tag_overlapping	Mutation_Type	Reference_nucl	New_Base	Reference_codon	New_Codon	Codon_Number	Position_in_codon	Reference_A	ANew_AA	AA_Position	Position_end	Position_start	SNP_type	Trans_table
	SNP	24550	QQHGOMVM_CDS_0046	113	hypothetical protein	<	QQHGOMVM_CDS_0046	QQHGOMVM_CDS_0046	QQHGOMVM_CDS_0046	snp_nonsynonymous	C	T	GGC	GAC	38	2	G	D	38	24550	24550	nonsynonymous	11
	SNP	33833	QQHGOMVM_CDS_0060	626	MazG-like pyrophosphatase	<	QQHGOMVM_CDS_0060	QQHGOMVM_CDS_0060	QQHGOMVM_CDS_0060	snp_nonsense	C	T	TGG	TAG	209	2	W	*	209	33833	33833	nonsense	11
	SNP	42632	QQHGOMVM_CDS_0072	523	DNA polymerase	>	QQHGOMVM_CDS_0072	QQHGOMVM_CDS_0072	QQHGOMVM_CDS_0072	snp_nonsynonymous	G	A	GCC	ACC	175	1	A	T	175	42632	42632	nonsynonymous	11
	SNP	51962	QQHGOMVM_CDS_0088	77	hypothetical protein	<	QQHGOMVM_CDS_0088	QQHGOMVM_CDS_0088	QQHGOMVM_CDS_0088	snp_nonsynonymous	T	C	TAT	TGT	26	2	Y	C	26	51962	51962	nonsynonymous	11
	SNP	53415	QQHGOMVM_CDS_0090	1280	tail fiber protein	<	QQHGOMVM_CDS_0090	QQHGOMVM_CDS_0090	QQHGOMVM_CDS_0090	snp_nonsynonymous	C	T	GGC	GAC	427	2	G	D	427	53415	53415	nonsynonymous	11
	SNP	55030	QQHGOMVM_CDS_0091	899	tail fiber protein	<	QQHGOMVM_CDS_0091	QQHGOMVM_CDS_0091	QQHGOMVM_CDS_0091	snp_nonsynonymous	G	T	ACA	AAA	300	2	T	K	300	55030	55030	nonsynonymous	11
	SNP	57638	QQHGOMVM_CDS_0094	925	baseplate wedge subunit	<	QQHGOMVM_CDS_0094	QQHGOMVM_CDS_0094	QQHGOMVM_CDS_0094	snp_nonsynonymous	C	T	GAT	AAT	309	1	D	N	309	57638	57638	nonsynonymous	11
	SNP	76267	QQHGOMVM_CDS_0117	301	hypothetical protein	<	QQHGOMVM_CDS_0117	QQHGOMVM_CDS_0117	QQHGOMVM_CDS_0117	snp_nonsense	G	A	CAG	TAG	101	1	Q	*	101	76267	76267	nonsense	11
	Multiple_Substitution	Position	Gene_Name	Gene_position	Gene_Product	Gene_strand	Overlapping_genes	Locus_tag	Locus_tag_overlapping	Mutation_Type	Size	Reference_nucl	New_Bases	Position_end	Position_start
	Deletion	Position	Gene_Name	Gene_position	Gene_Product	Gene_strand	Genes_Inactivated	Locus_tag	Locus_tag_inactivated	Mutation_Type	Size	Reference_nucl	Position_end	Position_start
	Insertion	Position	Gene_Name	Gene_position	Gene_Product	Gene_strand	Genes_Inactivated	Locus_tag	Locus_tag_inactivated	Mutation_Type	Reference_nucl	New_Bases	Position_end	Position_start
	INS	84479	QQHGOMVM_CDS_0124	coding (582/591 nt)	hypothetical protein	>	QQHGOMVM_CDS_0124	QQHGOMVM_CDS_0124	QQHGOMVM_CDS_0124	small_indel	C	CTACTTAAGACC	84479	84479
clone77	Single_Substitution	Position	Gene_Name	Gene_position	Gene_Product	Gene_strand	Overlapping_genes	Locus_tag	Locus_tag_overlapping	Mutation_Type	Reference_nucl	New_Base	Reference_codon	New_Codon	Codon_Number	Position_in_codon	Reference_A	ANew_AA	AA_Position	Position_end	Position_start	SNP_type	Trans_table
	SNP	19912	QQHGOMVM_CDS_0039	293	RIIA lysis inhibitor	<	QQHGOMVM_CDS_0039	QQHGOMVM_CDS_0039	QQHGOMVM_CDS_0039	snp_nonsynonymous	T	C	TAC	TGC	98	2	Y	C	98	19912	19912	nonsynonymous	11
	SNP	37691	QQHGOMVM_CDS_0067	1919	DNA primase/helicase	<	QQHGOMVM_CDS_0067	QQHGOMVM_CDS_0067	QQHGOMVM_CDS_0067	snp_nonsynonymous	C	A	CGT	CTT	640	2	R	L	640	37691	37691	nonsynonymous	11
	SNP	51957	QQHGOMVM_CDS_0088	82	hypothetical protein	<	QQHGOMVM_CDS_0088	QQHGOMVM_CDS_0088	QQHGOMVM_CDS_0088	snp_nonsynonymous	T	C	ACT	GCT	28	1	T	A	28	51957	51957	nonsynonymous	11
	SNP	52522	QQHGOMVM_CDS_0090	2173	tail fiber protein	<	QQHGOMVM_CDS_0090	QQHGOMVM_CDS_0090	QQHGOMVM_CDS_0090	snp_nonsynonymous	C	T	GAT	AAT	725	1	D	N	725	52522	52522	nonsynonymous	11
	SNP	57805	QQHGOMVM_CDS_0094	758	baseplate wedge subunit	<	QQHGOMVM_CDS_0094	QQHGOMVM_CDS_0094	QQHGOMVM_CDS_0094	snp_nonsynonymous	G	A	ACT	ATT	253	2	T	I	253	57805	57805	nonsynonymous	11
	SNP	87004	QQHGOMVM_CDS_0129	310	hypothetical protein	>	QQHGOMVM_CDS_0129	QQHGOMVM_CDS_0129	QQHGOMVM_CDS_0129	snp_nonsense	G	T	GAA	TAA	104	1	E	*	104	87004	87004	nonsense	11
	Multiple_Substitution	Position	Gene_Name	Gene_position	Gene_Product	Gene_strand	Overlapping_genes	Locus_tag	Locus_tag_overlapping	Mutation_Type	Size	Reference_nucl	New_Bases	Position_end	Position_start
	Deletion	Position	Gene_Name	Gene_position	Gene_Product	Gene_strand	Genes_Inactivated	Locus_tag	Locus_tag_inactivated	Mutation_Type	Size	Reference_nucl	Position_end	Position_start
	Insertion	Position	Gene_Name	Gene_position	Gene_Product	Gene_strand	Genes_Inactivated	Locus_tag	Locus_tag_inactivated	Mutation_Type	Reference_nucl	New_Bases	Position_end	Position_start
clone78	Single_Substitution	Position	Gene_Name	Gene_position	Gene_Product	Gene_strand	Overlapping_genes	Locus_tag	Locus_tag_overlapping	Mutation_Type	Reference_nucl	New_Base	Reference_codon	New_Codon	Codon_Number	Position_in_codon	Reference_A	ANew_AA	AA_Position	Position_end	Position_start	SNP_type	Trans_table
	SNP	19912	QQHGOMVM_CDS_0039	293	RIIA lysis inhibitor	<	QQHGOMVM_CDS_0039	QQHGOMVM_CDS_0039	QQHGOMVM_CDS_0039	snp_nonsynonymous	T	C	TAC	TGC	98	2	Y	C	98	19912	19912	nonsynonymous	11
	SNP	51957	QQHGOMVM_CDS_0088	82	hypothetical protein	<	QQHGOMVM_CDS_0088	QQHGOMVM_CDS_0088	QQHGOMVM_CDS_0088	snp_nonsynonymous	T	C	ACT	GCT	28	1	T	A	28	51957	51957	nonsynonymous	11
	SNP	52569	QQHGOMVM_CDS_0090	2126	tail fiber protein	<	QQHGOMVM_CDS_0090	QQHGOMVM_CDS_0090	QQHGOMVM_CDS_0090	snp_nonsynonymous	G	T	ACA	AAA	709	2	T	K	709	52569	52569	nonsynonymous	11
	SNP	56441	QQHGOMVM_CDS_0093	650	baseplate protein	<	QQHGOMVM_CDS_0093	QQHGOMVM_CDS_0093	QQHGOMVM_CDS_0093	snp_nonsynonymous	G	A	GCT	GTT	217	2	A	V	217	56441	56441	nonsynonymous	11
	SNP	84782	QQHGOMVM_CDS_0125	247	hypothetical protein	>	QQHGOMVM_CDS_0125	QQHGOMVM_CDS_0125	QQHGOMVM_CDS_0125	snp_nonsynonymous	C	A	CTT	ATT	83	1	L	I	83	84782	84782	nonsynonymous	11
	SNP	87004	QQHGOMVM_CDS_0129	310	hypothetical protein	>	QQHGOMVM_CDS_0129	QQHGOMVM_CDS_0129	QQHGOMVM_CDS_0129	snp_nonsense	G	T	GAA	TAA	104	1	E	*	104	87004	87004	nonsense	11
	Multiple_Substitution	Position	Gene_Name	Gene_position	Gene_Product	Gene_strand	Overlapping_genes	Locus_tag	Locus_tag_overlapping	Mutation_Type	Size	Reference_nucl	New_Bases	Position_end	Position_start
	Deletion	Position	Gene_Name	Gene_position	Gene_Product	Gene_strand	Genes_Inactivated	Locus_tag	Locus_tag_inactivated	Mutation_Type	Size	Reference_nucl	Position_end	Position_start
	Insertion	Position	Gene_Name	Gene_position	Gene_Product	Gene_strand	Genes_Inactivated	Locus_tag	Locus_tag_inactivated	Mutation_Type	Reference_nucl	New_Bases	Position_end	Position_start
	INS	24561	QQHGOMVM_CDS_0046	coding (102/321 nt)	hypothetical protein	<	QQHGOMVM_CDS_0046	QQHGOMVM_CDS_0046	QQHGOMVM_CDS_0046	small_indel	A	TCA	24561	24561
clone79	Single_Substitution	Position	Gene_Name	Gene_position	Gene_Product	Gene_strand	Overlapping_genes	Locus_tag	Locus_tag_overlapping	Mutation_Type	Reference_nucl	New_Base	Reference_codon	New_Codon	Codon_Number	Position_in_codon	Reference_A	ANew_AA	AA_Position	Position_end	Position_start	SNP_type	Trans_table
	SNP	24550	QQHGOMVM_CDS_0046	113	hypothetical protein	<	QQHGOMVM_CDS_0046	QQHGOMVM_CDS_0046	QQHGOMVM_CDS_0046	snp_nonsynonymous	C	T	GGC	GAC	38	2	G	D	38	24550	24550	nonsynonymous	11
	SNP	51879	QQHGOMVM_CDS_0088	160	hypothetical protein	<	QQHGOMVM_CDS_0088	QQHGOMVM_CDS_0088	QQHGOMVM_CDS_0088	snp_nonsynonymous	T	C	AAC	GAC	54	1	N	D	54	51879	51879	nonsynonymous	11
	SNP	52569	QQHGOMVM_CDS_0090	2126	tail fiber protein	<	QQHGOMVM_CDS_0090	QQHGOMVM_CDS_0090	QQHGOMVM_CDS_0090	snp_nonsynonymous	G	T	ACA	AAA	709	2	T	K	709	52569	52569	nonsynonymous	11
	SNP	87004	QQHGOMVM_CDS_0129	310	hypothetical protein	>	QQHGOMVM_CDS_0129	QQHGOMVM_CDS_0129	QQHGOMVM_CDS_0129	snp_nonsense	G	T	GAA	TAA	104	1	E	*	104	87004	87004	nonsense	11
	Multiple_Substitution	Position	Gene_Name	Gene_position	Gene_Product	Gene_strand	Overlapping_genes	Locus_tag	Locus_tag_overlapping	Mutation_Type	Size	Reference_nucl	New_Bases	Position_end	Position_start
	Deletion	Position	Gene_Name	Gene_position	Gene_Product	Gene_strand	Genes_Inactivated	Locus_tag	Locus_tag_inactivated	Mutation_Type	Size	Reference_nucl	Position_end	Position_start
	Insertion	Position	Gene_Name	Gene_position	Gene_Product	Gene_strand	Genes_Inactivated	Locus_tag	Locus_tag_inactivated	Mutation_Type	Reference_nucl	New_Bases	Position_end	Position_start
clone80	Single_Substitution	Position	Gene_Name	Gene_position	Gene_Product	Gene_strand	Overlapping_genes	Locus_tag	Locus_tag_overlapping	Mutation_Type	Reference_nucl	New_Base	Reference_codon	New_Codon	Codon_Number	Position_in_codon	Reference_A	ANew_AA	AA_Position	Position_end	Position_start	SNP_type	Trans_table
	SNP	51957	QQHGOMVM_CDS_0088	82	hypothetical protein	<	QQHGOMVM_CDS_0088	QQHGOMVM_CDS_0088	QQHGOMVM_CDS_0088	snp_nonsynonymous	T	C	ACT	GCT	28	1	T	A	28	51957	51957	nonsynonymous	11
	SNP	52569	QQHGOMVM_CDS_0090	2126	tail fiber protein	<	QQHGOMVM_CDS_0090	QQHGOMVM_CDS_0090	QQHGOMVM_CDS_0090	snp_nonsynonymous	G	T	ACA	AAA	709	2	T	K	709	52569	52569	nonsynonymous	11
	SNP	64262	QQHGOMVM_CDS_0102	329	tail assembly chaperone	<	QQHGOMVM_CDS_0102	QQHGOMVM_CDS_0102	QQHGOMVM_CDS_0102	snp_nonsynonymous	G	C	GCA	GGA	110	2	A	G	110	64262	64262	nonsynonymous	11
	SNP	87004	QQHGOMVM_CDS_0129	310	hypothetical protein	>	QQHGOMVM_CDS_0129	QQHGOMVM_CDS_0129	QQHGOMVM_CDS_0129	snp_nonsense	G	T	GAA	TAA	104	1	E	*	104	87004	87004	nonsense	11
	Multiple_Substitution	Position	Gene_Name	Gene_position	Gene_Product	Gene_strand	Overlapping_genes	Locus_tag	Locus_tag_overlapping	Mutation_Type	Size	Reference_nucl	New_Bases	Position_end	Position_start
	Deletion	Position	Gene_Name	Gene_position	Gene_Product	Gene_strand	Genes_Inactivated	Locus_tag	Locus_tag_inactivated	Mutation_Type	Size	Reference_nucl	Position_end	Position_start
	Insertion	Position	Gene_Name	Gene_position	Gene_Product	Gene_strand	Genes_Inactivated	Locus_tag	Locus_tag_inactivated	Mutation_Type	Reference_nucl	New_Bases	Position_end	Position_start
clone81	Single_Substitution	Position	Gene_Name	Gene_position	Gene_Product	Gene_strand	Overlapping_genes	Locus_tag	Locus_tag_overlapping	Mutation_Type	Reference_nucl	New_Base	Reference_codon	New_Codon	Codon_Number	Position_in_codon	Reference_A	ANew_AA	AA_Position	Position_end	Position_start	SNP_type	Trans_table
	SNP	24550	QQHGOMVM_CDS_0046	113	hypothetical protein	<	QQHGOMVM_CDS_0046	QQHGOMVM_CDS_0046	QQHGOMVM_CDS_0046	snp_nonsynonymous	C	T	GGC	GAC	38	2	G	D	38	24550	24550	nonsynonymous	11
	SNP	34996	QQHGOMVM_CDS_0062	205	NAD synthetase	<	QQHGOMVM_CDS_0062	QQHGOMVM_CDS_0062	QQHGOMVM_CDS_0062	snp_nonsynonymous	C	T	GAA	AAA	69	1	E	K	69	34996	34996	nonsynonymous	11
	SNP	40704	QQHGOMVM_CDS_0070	725	minor tail protein	<	QQHGOMVM_CDS_0070	QQHGOMVM_CDS_0070	QQHGOMVM_CDS_0070	snp_nonsynonymous	C	T	CGC	CAC	242	2	R	H	242	40704	40704	nonsynonymous	11
	SNP	42632	QQHGOMVM_CDS_0072	523	DNA polymerase	>	QQHGOMVM_CDS_0072	QQHGOMVM_CDS_0072	QQHGOMVM_CDS_0072	snp_nonsynonymous	G	A	GCC	ACC	175	1	A	T	175	42632	42632	nonsynonymous	11
	SNP	43655	QQHGOMVM_CDS_0072	1546	DNA polymerase	>	QQHGOMVM_CDS_0072	QQHGOMVM_CDS_0072	QQHGOMVM_CDS_0072	snp_nonsynonymous	G	A	GCT	ACT	516	1	A	T	516	43655	43655	nonsynonymous	11
	SNP	51962	QQHGOMVM_CDS_0088	77	hypothetical protein	<	QQHGOMVM_CDS_0088	QQHGOMVM_CDS_0088	QQHGOMVM_CDS_0088	snp_nonsynonymous	T	C	TAT	TGT	26	2	Y	C	26	51962	51962	nonsynonymous	11
	SNP	53415	QQHGOMVM_CDS_0090	1280	tail fiber protein	<	QQHGOMVM_CDS_0090	QQHGOMVM_CDS_0090	QQHGOMVM_CDS_0090	snp_nonsynonymous	C	T	GGC	GAC	427	2	G	D	427	53415	53415	nonsynonymous	11
	SNP	57638	QQHGOMVM_CDS_0094	925	baseplate wedge subunit	<	QQHGOMVM_CDS_0094	QQHGOMVM_CDS_0094	QQHGOMVM_CDS_0094	snp_nonsynonymous	C	T	GAT	AAT	309	1	D	N	309	57638	57638	nonsynonymous	11
	SNP	57871	QQHGOMVM_CDS_0094	692	baseplate wedge subunit	<	QQHGOMVM_CDS_0094	QQHGOMVM_CDS_0094	QQHGOMVM_CDS_0094	snp_nonsynonymous	T	C	GAT	GGT	231	2	D	G	231	57871	57871	nonsynonymous	11
	SNP	68772	QQHGOMVM_CDS_0109	745	major head protein	<	QQHGOMVM_CDS_0109	QQHGOMVM_CDS_0109	QQHGOMVM_CDS_0109	snp_nonsynonymous	C	T	GCT	ACT	249	1	A	T	249	68772	68772	nonsynonymous	11
	SNP	76267	QQHGOMVM_CDS_0117	301	hypothetical protein	<	QQHGOMVM_CDS_0117	QQHGOMVM_CDS_0117	QQHGOMVM_CDS_0117	snp_nonsense	G	A	CAG	TAG	101	1	Q	*	101	76267	76267	nonsense	11
	SNP	82065	QQHGOMVM_CDS_0121	761	RNA-binding protein	<	QQHGOMVM_CDS_0121	QQHGOMVM_CDS_0121	QQHGOMVM_CDS_0121	snp_nonsynonymous	G	A	GCA	GTA	254	2	A	V	254	82065	82065	nonsynonymous	11
	Multiple_Substitution	Position	Gene_Name	Gene_position	Gene_Product	Gene_strand	Overlapping_genes	Locus_tag	Locus_tag_overlapping	Mutation_Type	Size	Reference_nucl	New_Bases	Position_end	Position_start
	Deletion	Position	Gene_Name	Gene_position	Gene_Product	Gene_strand	Genes_Inactivated	Locus_tag	Locus_tag_inactivated	Mutation_Type	Size	Reference_nucl	Position_end	Position_start
	Insertion	Position	Gene_Name	Gene_position	Gene_Product	Gene_strand	Genes_Inactivated	Locus_tag	Locus_tag_inactivated	Mutation_Type	Reference_nucl	New_Bases	Position_end	Position_start
	INS	84479	QQHGOMVM_CDS_0124	coding (582/591 nt)	hypothetical protein	>	QQHGOMVM_CDS_0124	QQHGOMVM_CDS_0124	QQHGOMVM_CDS_0124	small_indel	C	CTACTTAAGACC	84479	84479
clone82	Single_Substitution	Position	Gene_Name	Gene_position	Gene_Product	Gene_strand	Overlapping_genes	Locus_tag	Locus_tag_overlapping	Mutation_Type	Reference_nucl	New_Base	Reference_codon	New_Codon	Codon_Number	Position_in_codon	Reference_A	ANew_AA	AA_Position	Position_end	Position_start	SNP_type	Trans_table
	SNP	3548	QQHGOMVM_CDS_0010	437	hypothetical protein	>	QQHGOMVM_CDS_0010	QQHGOMVM_CDS_0010	QQHGOMVM_CDS_0010	snp_nonsynonymous	C	T	CCA	CTA	146	2	P	L	146	3548	3548	nonsynonymous	11
	SNP	24550	QQHGOMVM_CDS_0046	113	hypothetical protein	<	QQHGOMVM_CDS_0046	QQHGOMVM_CDS_0046	QQHGOMVM_CDS_0046	snp_nonsynonymous	C	T	GGC	GAC	38	2	G	D	38	24550	24550	nonsynonymous	11
	SNP	42632	QQHGOMVM_CDS_0072	523	DNA polymerase	>	QQHGOMVM_CDS_0072	QQHGOMVM_CDS_0072	QQHGOMVM_CDS_0072	snp_nonsynonymous	G	A	GCC	ACC	175	1	A	T	175	42632	42632	nonsynonymous	11
	SNP	55030	QQHGOMVM_CDS_0091	899	tail fiber protein	<	QQHGOMVM_CDS_0091	QQHGOMVM_CDS_0091	QQHGOMVM_CDS_0091	snp_nonsynonymous	G	T	ACA	AAA	300	2	T	K	300	55030	55030	nonsynonymous	11
	Multiple_Substitution	Position	Gene_Name	Gene_position	Gene_Product	Gene_strand	Overlapping_genes	Locus_tag	Locus_tag_overlapping	Mutation_Type	Size	Reference_nucl	New_Bases	Position_end	Position_start
	Deletion	Position	Gene_Name	Gene_position	Gene_Product	Gene_strand	Genes_Inactivated	Locus_tag	Locus_tag_inactivated	Mutation_Type	Size	Reference_nucl	Position_end	Position_start
	DEL	85201	QQHGOMVM_CDS_0126	coding (298/885 nt)	tail protein	>	QQHGOMVM_CDS_0126	QQHGOMVM_CDS_0126	QQHGOMVM_CDS_0126	small_indel	1	A	85201	85201
	Insertion	Position	Gene_Name	Gene_position	Gene_Product	Gene_strand	Genes_Inactivated	Locus_tag	Locus_tag_inactivated	Mutation_Type	Reference_nucl	New_Bases	Position_end	Position_start
clone83	Single_Substitution	Position	Gene_Name	Gene_position	Gene_Product	Gene_strand	Overlapping_genes	Locus_tag	Locus_tag_overlapping	Mutation_Type	Reference_nucl	New_Base	Reference_codon	New_Codon	Codon_Number	Position_in_codon	Reference_A	ANew_AA	AA_Position	Position_end	Position_start	SNP_type	Trans_table
	SNP	24040	QQHGOMVM_CDS_0045	251	hypothetical protein	<	QQHGOMVM_CDS_0045	QQHGOMVM_CDS_0045	QQHGOMVM_CDS_0045	snp_nonsynonymous	G	A	ACA	ATA	84	2	T	I	84	24040	24040	nonsynonymous	11
	SNP	24550	QQHGOMVM_CDS_0046	113	hypothetical protein	<	QQHGOMVM_CDS_0046	QQHGOMVM_CDS_0046	QQHGOMVM_CDS_0046	snp_nonsynonymous	C	T	GGC	GAC	38	2	G	D	38	24550	24550	nonsynonymous	11
	SNP	24553	QQHGOMVM_CDS_0046	110	hypothetical protein	<	QQHGOMVM_CDS_0046	QQHGOMVM_CDS_0046	QQHGOMVM_CDS_0046	snp_nonsynonymous	T	G	GAT	GCT	37	2	D	A	37	24553	24553	nonsynonymous	11
	SNP	34996	QQHGOMVM_CDS_0062	205	NAD synthetase	<	QQHGOMVM_CDS_0062	QQHGOMVM_CDS_0062	QQHGOMVM_CDS_0062	snp_nonsynonymous	C	T	GAA	AAA	69	1	E	K	69	34996	34996	nonsynonymous	11
	SNP	42632	QQHGOMVM_CDS_0072	523	DNA polymerase	>	QQHGOMVM_CDS_0072	QQHGOMVM_CDS_0072	QQHGOMVM_CDS_0072	snp_nonsynonymous	G	A	GCC	ACC	175	1	A	T	175	42632	42632	nonsynonymous	11
	SNP	43655	QQHGOMVM_CDS_0072	1546	DNA polymerase	>	QQHGOMVM_CDS_0072	QQHGOMVM_CDS_0072	QQHGOMVM_CDS_0072	snp_nonsynonymous	G	A	GCT	ACT	516	1	A	T	516	43655	43655	nonsynonymous	11
	SNP	51962	QQHGOMVM_CDS_0088	77	hypothetical protein	<	QQHGOMVM_CDS_0088	QQHGOMVM_CDS_0088	QQHGOMVM_CDS_0088	snp_nonsynonymous	T	C	TAT	TGT	26	2	Y	C	26	51962	51962	nonsynonymous	11
	SNP	53415	QQHGOMVM_CDS_0090	1280	tail fiber protein	<	QQHGOMVM_CDS_0090	QQHGOMVM_CDS_0090	QQHGOMVM_CDS_0090	snp_nonsynonymous	C	T	GGC	GAC	427	2	G	D	427	53415	53415	nonsynonymous	11
	SNP	76267	QQHGOMVM_CDS_0117	301	hypothetical protein	<	QQHGOMVM_CDS_0117	QQHGOMVM_CDS_0117	QQHGOMVM_CDS_0117	snp_nonsense	G	A	CAG	TAG	101	1	Q	*	101	76267	76267	nonsense	11
	Multiple_Substitution	Position	Gene_Name	Gene_position	Gene_Product	Gene_strand	Overlapping_genes	Locus_tag	Locus_tag_overlapping	Mutation_Type	Size	Reference_nucl	New_Bases	Position_end	Position_start
	Deletion	Position	Gene_Name	Gene_position	Gene_Product	Gene_strand	Genes_Inactivated	Locus_tag	Locus_tag_inactivated	Mutation_Type	Size	Reference_nucl	Position_end	Position_start
	Insertion	Position	Gene_Name	Gene_position	Gene_Product	Gene_strand	Genes_Inactivated	Locus_tag	Locus_tag_inactivated	Mutation_Type	Reference_nucl	New_Bases	Position_end	Position_start
	INS	84479	QQHGOMVM_CDS_0124	coding (582/591 nt)	hypothetical protein	>	QQHGOMVM_CDS_0124	QQHGOMVM_CDS_0124	QQHGOMVM_CDS_0124	small_indel	C	CTACTTAAGACC	84479	84479
clone84	Single_Substitution	Position	Gene_Name	Gene_position	Gene_Product	Gene_strand	Overlapping_genes	Locus_tag	Locus_tag_overlapping	Mutation_Type	Reference_nucl	New_Base	Reference_codon	New_Codon	Codon_Number	Position_in_codon	Reference_A	ANew_AA	AA_Position	Position_end	Position_start	SNP_type	Trans_table
	SNP	24550	QQHGOMVM_CDS_0046	113	hypothetical protein	<	QQHGOMVM_CDS_0046	QQHGOMVM_CDS_0046	QQHGOMVM_CDS_0046	snp_nonsynonymous	C	T	GGC	GAC	38	2	G	D	38	24550	24550	nonsynonymous	11
	SNP	43352	QQHGOMVM_CDS_0072	1243	DNA polymerase	>	QQHGOMVM_CDS_0072	QQHGOMVM_CDS_0072	QQHGOMVM_CDS_0072	snp_nonsynonymous	T	C	TAC	CAC	415	1	Y	H	415	43352	43352	nonsynonymous	11
	Multiple_Substitution	Position	Gene_Name	Gene_position	Gene_Product	Gene_strand	Overlapping_genes	Locus_tag	Locus_tag_overlapping	Mutation_Type	Size	Reference_nucl	New_Bases	Position_end	Position_start
	Deletion	Position	Gene_Name	Gene_position	Gene_Product	Gene_strand	Genes_Inactivated	Locus_tag	Locus_tag_inactivated	Mutation_Type	Size	Reference_nucl	Position_end	Position_start
	Insertion	Position	Gene_Name	Gene_position	Gene_Product	Gene_strand	Genes_Inactivated	Locus_tag	Locus_tag_inactivated	Mutation_Type	Reference_nucl	New_Bases	Position_end	Position_start
